# Supplementary material for: Transcriptomic analysis reveals myometrial topologically associated domains linked to the onset of human term labour
Source: Mol Hum Reprod. 2022 Feb 12;28(3):gaac003. doi: 10.1093/molehr/gaac003 (PMC8903000; doi:10.1093/molehr/gaac003)
Supplement: gaac003_Supplementary_Data [file gaac003_supplementary_data.zip]

Archive with 2 entries (2 files):
- Supplementary data final.pdf
- Supplementary Table SIV.xlsx
