# Supplementary material for: Transcriptomic analysis reveals myometrial topologically associated domains linked to the onset of human term labour
Source: Mol Hum Reprod. 2022 Feb 12;28(3):gaac003. doi: 10.1093/molehr/gaac003 (PMC8903000; doi:10.1093/molehr/gaac003)
Supplement: gaac003_Supplementary_Data [file gaac003_supplementary_data.zip › Supplementary Table SIV.xlsx]

## Sheet: final_lnc_mir_mrna
mRNA	miRNA	lncRNA	cor_mRNA_lncrna	pval_mRNA_lncrna	adj.pval_mRNA_lncrna	cor_mirna_mrna	pval_mirna_mrna	adj.pval_mirna_mrna	cor_miRNA_lncrna	pval_miRNA_lncrna	adj.pval_miRNA_lncrna
HSPD1	hsa-mir-145	SNHG16	0.966374	1	1	-0.826714	2.13966e-05	0.00102847	-0.856437	5.71443e-06	0.00047894
PNPLA8	hsa-mir-145	SNHG16	0.937802	1	1	-0.878572	1.74048e-06	0.000275177	-0.856437	5.71443e-06	0.00047894
H3F3A	hsa-mir-145	SNHG16	0.840605	0.999988	1	-0.871033	2.67291e-06	0.000334922	-0.856437	5.71443e-06	0.00047894
ARL5B	hsa-mir-145	SNHG16	0.934022	1	1	-0.868105	3.1351e-06	0.000364828	-0.856437	5.71443e-06	0.00047894
BIRC3	hsa-mir-145	SNHG16	0.866829	0.999997	1	-0.847487	8.75195e-06	0.000627484	-0.856437	5.71443e-06	0.00047894
HS2ST1	hsa-mir-145	SNHG16	0.940348	1	1	-0.744889	0.000301001	0.00445306	-0.856437	5.71443e-06	0.00047894
HSPH1	hsa-mir-145	SNHG16	0.919718	1	1	-0.83998	1.22638e-05	0.000751181	-0.856437	5.71443e-06	0.00047894
RPL7	hsa-mir-145	SNHG16	0.956626	1	1	-0.764988	0.000173395	0.00325263	-0.856437	5.71443e-06	0.00047894
BAZ1A	hsa-mir-145	SNHG16	0.950117	1	1	-0.904902	3.01205e-07	0.000134536	-0.856437	5.71443e-06	0.00047894
EIF2S2	hsa-mir-145	SNHG16	0.951179	1	1	-0.773787	0.000133913	0.00282296	-0.856437	5.71443e-06	0.00047894
PPP4R2	hsa-mir-145	SNHG16	0.931227	1	1	-0.843641	1.04259e-05	0.000692843	-0.856437	5.71443e-06	0.00047894
NAA50	hsa-mir-145	SNHG16	0.962471	1	1	-0.829228	1.9324e-05	0.000967878	-0.856437	5.71443e-06	0.00047894
ITGA2	hsa-mir-145	SNHG16	0.684469	0.998781	1	-0.805948	4.68895e-05	0.00156053	-0.856437	5.71443e-06	0.00047894
RPS27A	hsa-mir-145	SNHG16	0.952114	1	1	-0.75938	0.000203293	0.00357084	-0.856437	5.71443e-06	0.00047894
YES1	hsa-mir-145	SNHG16	0.935915	1	1	-0.818879	2.90982e-05	0.00121311	-0.856437	5.71443e-06	0.00047894
NACA2	hsa-mir-145	SNHG16	0.675988	0.998554	1	-0.692104	0.00104005	0.00918385	-0.856437	5.71443e-06	0.00047894
HNRNPA1	hsa-mir-145	SNHG16	0.966606	1	1	-0.851065	7.40503e-06	0.000569627	-0.856437	5.71443e-06	0.00047894
HSPE1	hsa-mir-145	SNHG16	0.881789	0.999999	1	-0.692597	0.00102928	0.00911951	-0.856437	5.71443e-06	0.00047894
MME	hsa-mir-145	SNHG16	0.834378	0.999984	1	-0.782536	0.000102402	0.00241819	-0.856437	5.71443e-06	0.00047894
BCCIP	hsa-mir-145	SNHG16	0.944096	1	1	-0.776165	0.000124637	0.00271153	-0.856437	5.71443e-06	0.00047894
FGF7	hsa-mir-145	SNHG16	0.891844	0.999999	1	-0.738414	0.000355805	0.00488042	-0.856437	5.71443e-06	0.00047894
IPMK	hsa-mir-145	SNHG16	0.878018	0.999998	1	-0.932033	2.62871e-08	6.76862e-05	-0.856437	5.71443e-06	0.00047894
ABCE1	hsa-mir-145	SNHG16	0.947115	1	1	-0.810915	3.9203e-05	0.00141442	-0.856437	5.71443e-06	0.00047894
RPL22L1	hsa-mir-145	SNHG16	0.907777	1	1	-0.709717	0.000708097	0.0072621	-0.856437	5.71443e-06	0.00047894
TMED5	hsa-mir-145	SNHG16	0.904729	1	1	-0.893462	6.82341e-07	0.000180272	-0.856437	5.71443e-06	0.00047894
CHD1	hsa-mir-145	SNHG16	0.923224	1	1	-0.881561	1.4568e-06	0.000252963	-0.856437	5.71443e-06	0.00047894
PUM3	hsa-mir-145	SNHG16	0.956294	1	1	-0.828422	1.99691e-05	0.000986553	-0.856437	5.71443e-06	0.00047894
MPZL2	hsa-mir-145	SNHG16	0.932454	1	1	-0.80261	5.27367e-05	0.00165941	-0.856437	5.71443e-06	0.00047894
PCDH17	hsa-mir-145	SNHG16	0.904036	1	1	-0.733394	0.000403773	0.00524553	-0.856437	5.71443e-06	0.00047894
ADGRL4	hsa-mir-145	SNHG16	0.934232	1	1	-0.846948	8.97164e-06	0.000633701	-0.856437	5.71443e-06	0.00047894
UBA6	hsa-mir-145	SNHG16	0.915268	1	1	-0.84368	1.04077e-05	0.00069227	-0.856437	5.71443e-06	0.00047894
NCBP2	hsa-mir-145	SNHG16	0.947038	1	1	-0.816319	3.20737e-05	0.00127237	-0.856437	5.71443e-06	0.00047894
MPHOSPH6	hsa-mir-145	SNHG16	0.904541	1	1	-0.873379	2.3457e-06	0.000318187	-0.856437	5.71443e-06	0.00047894
SAMSN1	hsa-mir-145	SNHG16	0.846481	0.999991	1	-0.8638	3.93737e-06	0.000410116	-0.856437	5.71443e-06	0.00047894
SRPK1	hsa-mir-145	SNHG16	0.930855	1	1	-0.919785	8.78432e-08	9.3329e-05	-0.856437	5.71443e-06	0.00047894
NPM1	hsa-mir-145	SNHG16	0.970652	1	1	-0.803585	5.09691e-05	0.00163065	-0.856437	5.71443e-06	0.00047894
NEFM	hsa-mir-145	SNHG16	0.842528	0.999989	1	-0.722616	0.000525002	0.00609348	-0.856437	5.71443e-06	0.00047894
KIAA1551	hsa-mir-145	SNHG16	0.898865	1	1	-0.85498	6.13678e-06	0.000515935	-0.856437	5.71443e-06	0.00047894
ABCC4	hsa-mir-145	SNHG16	0.865922	0.999996	1	-0.838688	1.29751e-05	0.000779085	-0.856437	5.71443e-06	0.00047894
TMEM167A	hsa-mir-145	SNHG16	0.931789	1	1	-0.792311	7.47833e-05	0.00201761	-0.856437	5.71443e-06	0.00047894
LIPG	hsa-mir-145	SNHG16	0.829288	0.999981	1	-0.722101	0.000531474	0.00613485	-0.856437	5.71443e-06	0.00047894
BMS1	hsa-mir-145	SNHG16	0.963555	1	1	-0.840258	1.21153e-05	0.000746809	-0.856437	5.71443e-06	0.00047894
STAG2	hsa-mir-145	SNHG16	0.916401	1	1	-0.812728	3.66758e-05	0.00136852	-0.856437	5.71443e-06	0.00047894
LMAN1	hsa-mir-145	SNHG16	0.92552	1	1	-0.764166	0.000177535	0.00329442	-0.856437	5.71443e-06	0.00047894
UFM1	hsa-mir-145	SNHG16	0.895017	0.999999	1	-0.814856	3.38863e-05	0.00131223	-0.856437	5.71443e-06	0.00047894
ACSL3	hsa-mir-145	SNHG16	0.883786	0.999999	1	-0.890513	8.30046e-07	0.00019592	-0.856437	5.71443e-06	0.00047894
MAK16	hsa-mir-145	SNHG16	0.94924	1	1	-0.856343	5.74081e-06	0.000499652	-0.856437	5.71443e-06	0.00047894
ACSL4	hsa-mir-145	SNHG16	0.88865	0.999999	1	-0.902024	3.7346e-07	0.000145615	-0.856437	5.71443e-06	0.00047894
IFT57	hsa-mir-145	SNHG16	0.918986	1	1	-0.739127	0.000349395	0.00482282	-0.856437	5.71443e-06	0.00047894
FGF2	hsa-mir-145	SNHG16	0.848534	0.999992	1	-0.932777	2.42587e-08	6.76862e-05	-0.856437	5.71443e-06	0.00047894
NUDCD1	hsa-mir-145	SNHG16	0.911662	1	1	-0.82308	2.47207e-05	0.00111002	-0.856437	5.71443e-06	0.00047894
NCL	hsa-mir-145	SNHG16	0.957829	1	1	-0.813676	3.54091e-05	0.00134577	-0.856437	5.71443e-06	0.00047894
EREG	hsa-mir-145	SNHG16	0.856127	0.999994	1	-0.866678	3.38396e-06	0.000380258	-0.856437	5.71443e-06	0.00047894
SPCS3	hsa-mir-145	SNHG16	0.925711	1	1	-0.841371	1.15358e-05	0.00072822	-0.856437	5.71443e-06	0.00047894
PDCD5	hsa-mir-145	SNHG16	0.936127	1	1	-0.765535	0.000170685	0.00322145	-0.856437	5.71443e-06	0.00047894
RPL6	hsa-mir-145	SNHG16	0.962407	1	1	-0.752872	0.00024326	0.00394263	-0.856437	5.71443e-06	0.00047894
IKBIP	hsa-mir-145	SNHG16	0.905836	1	1	-0.688652	0.00111806	0.0095833	-0.856437	5.71443e-06	0.00047894
SRSF10	hsa-mir-145	SNHG16	0.929566	1	1	-0.837191	1.38422e-05	0.000808833	-0.856437	5.71443e-06	0.00047894
NUP50	hsa-mir-145	SNHG16	0.959432	1	1	-0.899133	4.60485e-07	0.000156683	-0.856437	5.71443e-06	0.00047894
ZNF267	hsa-mir-145	SNHG16	0.924521	1	1	-0.911117	1.84817e-07	0.000109526	-0.856437	5.71443e-06	0.00047894
DNAJC25	hsa-mir-145	SNHG16	0.928223	1	1	-0.834664	1.5417e-05	0.000853232	-0.856437	5.71443e-06	0.00047894
RND3	hsa-mir-145	SNHG16	0.815644	0.999967	1	-0.702997	0.000822543	0.00793742	-0.856437	5.71443e-06	0.00047894
RLIM	hsa-mir-145	SNHG16	0.934415	1	1	-0.890559	8.27555e-07	0.00019592	-0.856437	5.71443e-06	0.00047894
IL33	hsa-mir-145	SNHG16	0.911244	1	1	-0.883637	1.28384e-06	0.000240144	-0.856437	5.71443e-06	0.00047894
GNL3	hsa-mir-145	SNHG16	0.943987	1	1	-0.858037	5.2795e-06	0.000476634	-0.856437	5.71443e-06	0.00047894
HELB	hsa-mir-145	SNHG16	0.792262	0.999925	1	-0.810548	3.97312e-05	0.00142389	-0.856437	5.71443e-06	0.00047894
C14orf166	hsa-mir-145	SNHG16	0.938376	1	1	-0.787657	8.70289e-05	0.00220846	-0.856437	5.71443e-06	0.00047894
NOP58	hsa-mir-145	SNHG16	0.953915	1	1	-0.852778	6.82504e-06	0.000547494	-0.856437	5.71443e-06	0.00047894
CCDC47	hsa-mir-145	SNHG16	0.955964	1	1	-0.894154	6.5117e-07	0.000175314	-0.856437	5.71443e-06	0.00047894
DDX18	hsa-mir-145	SNHG16	0.946462	1	1	-0.847488	8.75136e-06	0.000627484	-0.856437	5.71443e-06	0.00047894
NIFK	hsa-mir-145	SNHG16	0.955776	1	1	-0.812021	3.76438e-05	0.00138959	-0.856437	5.71443e-06	0.00047894
EIF3J	hsa-mir-145	SNHG16	0.927516	1	1	-0.784091	9.75085e-05	0.00235435	-0.856437	5.71443e-06	0.00047894
TFPI2	hsa-mir-145	SNHG16	0.78187	0.999895	1	-0.737274	0.000366268	0.00496453	-0.856437	5.71443e-06	0.00047894
RAB8B	hsa-mir-145	SNHG16	0.888178	0.999999	1	-0.897028	5.34266e-07	0.000164882	-0.856437	5.71443e-06	0.00047894
SMIM15	hsa-mir-145	SNHG16	0.903288	1	1	-0.737188	0.000367066	0.00496992	-0.856437	5.71443e-06	0.00047894
RBM7	hsa-mir-145	SNHG16	0.883475	0.999999	1	-0.847398	8.78792e-06	0.000627484	-0.856437	5.71443e-06	0.00047894
CYCS	hsa-mir-145	SNHG16	0.93199	1	1	-0.770323	0.000148447	0.00298298	-0.856437	5.71443e-06	0.00047894
ZC3H15	hsa-mir-145	SNHG16	0.886092	0.999999	1	-0.721347	0.000541073	0.00620478	-0.856437	5.71443e-06	0.00047894
NDUFAF2	hsa-mir-145	SNHG16	0.947224	1	1	-0.759716	0.000201391	0.00354933	-0.856437	5.71443e-06	0.00047894
HSP90B1	hsa-mir-145	SNHG16	0.959937	1	1	-0.740412	0.000338081	0.00474538	-0.856437	5.71443e-06	0.00047894
ATP2B1	hsa-mir-145	SNHG16	0.907503	1	1	-0.915211	1.31354e-07	0.000103173	-0.856437	5.71443e-06	0.00047894
NRIP1	hsa-mir-145	SNHG16	0.911636	1	1	-0.835167	1.50919e-05	0.000845487	-0.856437	5.71443e-06	0.00047894
SULT1B1	hsa-mir-145	SNHG16	0.847002	0.999991	1	-0.864391	3.8179e-06	0.000406969	-0.856437	5.71443e-06	0.00047894
SLC35F2	hsa-mir-145	SNHG16	0.91347	1	1	-0.783973	9.78731e-05	0.00235791	-0.856437	5.71443e-06	0.00047894
CEBPZ	hsa-mir-145	SNHG16	0.914286	1	1	-0.788308	8.52213e-05	0.00218415	-0.856437	5.71443e-06	0.00047894
LYAR	hsa-mir-145	SNHG16	0.954679	1	1	-0.826678	2.14275e-05	0.00102847	-0.856437	5.71443e-06	0.00047894
PRRX1	hsa-mir-145	SNHG16	0.871146	0.999997	1	-0.787425	8.76794e-05	0.00221842	-0.856437	5.71443e-06	0.00047894
BCL10	hsa-mir-145	SNHG16	0.904625	1	1	-0.916464	1.17919e-07	0.000101629	-0.856437	5.71443e-06	0.00047894
STC1	hsa-mir-145	SNHG16	0.606974	0.995114	1	-0.704913	0.000788472	0.00773477	-0.856437	5.71443e-06	0.00047894
ATP11C	hsa-mir-145	SNHG16	0.933907	1	1	-0.819536	2.83732e-05	0.00119714	-0.856437	5.71443e-06	0.00047894
RPF2	hsa-mir-145	SNHG16	0.938823	1	1	-0.809435	4.13729e-05	0.00146012	-0.856437	5.71443e-06	0.00047894
ARHGAP42	hsa-mir-145	SNHG16	0.811124	0.999961	1	-0.734951	0.000388359	0.00513206	-0.856437	5.71443e-06	0.00047894
PTP4A1	hsa-mir-145	SNHG16	0.68319	0.998749	1	-0.818013	3.0078e-05	0.00123394	-0.856437	5.71443e-06	0.00047894
BLOC1S6	hsa-mir-145	SNHG16	0.896061	0.999999	1	-0.835582	1.48283e-05	0.000837426	-0.856437	5.71443e-06	0.00047894
SSB	hsa-mir-145	SNHG16	0.884151	0.999999	1	-0.698991	0.000897705	0.00838586	-0.856437	5.71443e-06	0.00047894
HNRNPH2	hsa-mir-145	SNHG16	0.950392	1	1	-0.762751	0.00018485	0.00337305	-0.856437	5.71443e-06	0.00047894
PHF20L1	hsa-mir-145	SNHG16	0.858128	0.999995	1	-0.912748	1.61639e-07	0.000104577	-0.856437	5.71443e-06	0.00047894
TXLNG	hsa-mir-145	SNHG16	0.904232	1	1	-0.908189	2.33642e-07	0.000121604	-0.856437	5.71443e-06	0.00047894
UGCG	hsa-mir-145	SNHG16	0.881237	0.999999	1	-0.901056	4.00886e-07	0.000148839	-0.856437	5.71443e-06	0.00047894
CXCL5	hsa-mir-145	SNHG16	0.774177	0.999868	1	-0.736024	0.000378018	0.00504645	-0.856437	5.71443e-06	0.00047894
CASP3	hsa-mir-145	SNHG16	0.886446	0.999999	1	-0.75668	0.000219156	0.0037245	-0.856437	5.71443e-06	0.00047894
TAF9	hsa-mir-145	SNHG16	0.904159	1	1	-0.736945	0.000369328	0.00498271	-0.856437	5.71443e-06	0.00047894
HP	hsa-mir-145	SNHG16	0.816416	0.999968	1	-0.710538	0.000695074	0.00718797	-0.856437	5.71443e-06	0.00047894
SERBP1	hsa-mir-145	SNHG16	0.955066	1	1	-0.814379	3.44954e-05	0.00132716	-0.856437	5.71443e-06	0.00047894
NAA15	hsa-mir-145	SNHG16	0.924442	1	1	-0.803695	5.07718e-05	0.00162696	-0.856437	5.71443e-06	0.00047894
GNL2	hsa-mir-145	SNHG16	0.94701	1	1	-0.8344	1.55896e-05	0.000856729	-0.856437	5.71443e-06	0.00047894
WTAP	hsa-mir-145	SNHG16	0.873656	0.999998	1	-0.914745	1.36681e-07	0.000104106	-0.856437	5.71443e-06	0.00047894
NOC3L	hsa-mir-145	SNHG16	0.927345	1	1	-0.821588	2.6207e-05	0.00114828	-0.856437	5.71443e-06	0.00047894
DNAJA1	hsa-mir-145	SNHG16	0.914125	1	1	-0.790009	8.0647e-05	0.00211446	-0.856437	5.71443e-06	0.00047894
TMF1	hsa-mir-145	SNHG16	0.842027	0.999989	1	-0.727591	0.00046578	0.00568333	-0.856437	5.71443e-06	0.00047894
N4BP2	hsa-mir-145	SNHG16	0.842923	0.999989	1	-0.75176	0.000250699	0.0040078	-0.856437	5.71443e-06	0.00047894
DDX21	hsa-mir-145	SNHG16	0.924255	1	1	-0.875218	2.11362e-06	0.000299649	-0.856437	5.71443e-06	0.00047894
DCAF13	hsa-mir-145	SNHG16	0.943722	1	1	-0.833658	1.60846e-05	0.000869733	-0.856437	5.71443e-06	0.00047894
SEC61G	hsa-mir-145	SNHG16	0.921339	1	1	-0.777656	0.000119103	0.0026413	-0.856437	5.71443e-06	0.00047894
ODF2L	hsa-mir-145	SNHG16	0.784202	0.999903	1	-0.77534	0.000127793	0.0027493	-0.856437	5.71443e-06	0.00047894
TBK1	hsa-mir-145	SNHG16	0.89043	0.999999	1	-0.834006	1.58509e-05	0.000864023	-0.856437	5.71443e-06	0.00047894
BCLAF1	hsa-mir-145	SNHG16	0.933263	1	1	-0.799916	5.78911e-05	0.00174955	-0.856437	5.71443e-06	0.00047894
HIF1A	hsa-mir-145	SNHG16	0.926579	1	1	-0.853577	6.56817e-06	0.000533575	-0.856437	5.71443e-06	0.00047894
TFAM	hsa-mir-145	SNHG16	0.910777	1	1	-0.764335	0.000176674	0.00328406	-0.856437	5.71443e-06	0.00047894
NAMPT	hsa-mir-145	SNHG16	0.906513	1	1	-0.881851	1.43156e-06	0.000251985	-0.856437	5.71443e-06	0.00047894
CCDC186	hsa-mir-145	SNHG16	0.817104	0.999969	1	-0.717066	0.000598286	0.00656703	-0.856437	5.71443e-06	0.00047894
DCP2	hsa-mir-145	SNHG16	0.906009	1	1	-0.876733	1.9374e-06	0.000289473	-0.856437	5.71443e-06	0.00047894
GALNT1	hsa-mir-145	SNHG16	0.890102	0.999999	1	-0.74247	0.000320589	0.00460973	-0.856437	5.71443e-06	0.00047894
EBNA1BP2	hsa-mir-145	SNHG16	0.896934	0.999999	1	-0.774772	0.000130002	0.00277528	-0.856437	5.71443e-06	0.00047894
INSIG1	hsa-mir-145	SNHG16	0.820653	0.999973	1	-0.840672	1.1897e-05	0.000741056	-0.856437	5.71443e-06	0.00047894
CYP1B1	hsa-mir-145	SNHG16	0.948806	1	1	-0.731678	0.000421347	0.00536099	-0.856437	5.71443e-06	0.00047894
IFNAR1	hsa-mir-145	SNHG16	0.904968	1	1	-0.857851	5.32844e-06	0.000477952	-0.856437	5.71443e-06	0.00047894
RPF1	hsa-mir-145	SNHG16	0.930163	1	1	-0.827726	2.05406e-05	0.00100412	-0.856437	5.71443e-06	0.00047894
PTGS2	hsa-mir-145	SNHG16	0.873605	0.999998	1	-0.767993	0.000158945	0.00309145	-0.856437	5.71443e-06	0.00047894
UTP23	hsa-mir-145	SNHG16	0.873598	0.999998	1	-0.759631	0.000201872	0.00355426	-0.856437	5.71443e-06	0.00047894
DNAJC3	hsa-mir-145	SNHG16	0.925396	1	1	-0.798943	5.98542e-05	0.00178408	-0.856437	5.71443e-06	0.00047894
ZNF121	hsa-mir-145	SNHG16	0.893792	0.999999	1	-0.813551	3.55742e-05	0.00134873	-0.856437	5.71443e-06	0.00047894
C21orf91	hsa-mir-145	SNHG16	0.860756	0.999995	1	-0.832772	1.66931e-05	0.000890711	-0.856437	5.71443e-06	0.00047894
DIO2	hsa-mir-145	SNHG16	0.891052	0.999999	1	-0.809444	4.13598e-05	0.00146012	-0.856437	5.71443e-06	0.00047894
NUP58	hsa-mir-145	SNHG16	0.853759	0.999993	1	-0.924713	5.54001e-08	7.87256e-05	-0.856437	5.71443e-06	0.00047894
CLMP	hsa-mir-145	SNHG16	0.879063	0.999998	1	-0.850856	7.47856e-06	0.000571382	-0.856437	5.71443e-06	0.00047894
LYSMD3	hsa-mir-145	SNHG16	0.827991	0.99998	1	-0.718345	0.000580699	0.00646898	-0.856437	5.71443e-06	0.00047894
RSL1D1	hsa-mir-145	SNHG16	0.957342	1	1	-0.839283	1.26431e-05	0.000768238	-0.856437	5.71443e-06	0.00047894
EIF1AX	hsa-mir-145	SNHG16	0.885314	0.999999	1	-0.782745	0.000101731	0.00240823	-0.856437	5.71443e-06	0.00047894
CFAP97	hsa-mir-145	SNHG16	0.884517	0.999999	1	-0.709724	0.000707998	0.0072621	-0.856437	5.71443e-06	0.00047894
WDR43	hsa-mir-145	SNHG16	0.908733	1	1	-0.798583	6.05962e-05	0.00179687	-0.856437	5.71443e-06	0.00047894
DNAJB9	hsa-mir-145	SNHG16	0.863942	0.999996	1	-0.889597	8.81136e-07	0.000201229	-0.856437	5.71443e-06	0.00047894
TIPARP	hsa-mir-145	SNHG16	0.797108	0.999936	1	-0.872787	2.42487e-06	0.000321814	-0.856437	5.71443e-06	0.00047894
B3GNT5	hsa-mir-145	SNHG16	0.891854	0.999999	1	-0.946056	4.84193e-09	3.72509e-05	-0.856437	5.71443e-06	0.00047894
CMTM6	hsa-mir-145	SNHG16	0.903819	1	1	-0.872902	2.40923e-06	0.000320652	-0.856437	5.71443e-06	0.00047894
CCT6A	hsa-mir-145	SNHG16	0.901442	1	1	-0.722609	0.000525097	0.00609358	-0.856437	5.71443e-06	0.00047894
ARRDC3	hsa-mir-145	SNHG16	0.800963	0.999944	1	-0.868187	3.12127e-06	0.000364006	-0.856437	5.71443e-06	0.00047894
CSNK1A1L	hsa-mir-145	SNHG16	0.814789	0.999966	1	-0.915619	1.26843e-07	0.000103173	-0.856437	5.71443e-06	0.00047894
STARD4	hsa-mir-145	SNHG16	0.898881	1	1	-0.842844	1.08048e-05	0.000705406	-0.856437	5.71443e-06	0.00047894
EIF2S1	hsa-mir-145	SNHG16	0.933075	1	1	-0.786631	8.99438e-05	0.0022513	-0.856437	5.71443e-06	0.00047894
CCP110	hsa-mir-145	SNHG16	0.870741	0.999997	1	-0.725011	0.000495756	0.00590227	-0.856437	5.71443e-06	0.00047894
CD177	hsa-mir-145	SNHG16	0.792137	0.999925	1	-0.788071	8.58743e-05	0.00219175	-0.856437	5.71443e-06	0.00047894
ZNF146	hsa-mir-145	SNHG16	0.877237	0.999998	1	-0.736633	0.000372252	0.00500586	-0.856437	5.71443e-06	0.00047894
FAM3C	hsa-mir-145	SNHG16	0.848863	0.999992	1	-0.72346	0.000514538	0.00602896	-0.856437	5.71443e-06	0.00047894
NMI	hsa-mir-145	SNHG16	0.915521	1	1	-0.84846	8.36655e-06	0.000613274	-0.856437	5.71443e-06	0.00047894
RSL24D1	hsa-mir-145	SNHG16	0.893526	0.999999	1	-0.744985	0.000300247	0.00444567	-0.856437	5.71443e-06	0.00047894
RPS25	hsa-mir-145	SNHG16	0.912066	1	1	-0.784389	9.65959e-05	0.00234031	-0.856437	5.71443e-06	0.00047894
PPIL4	hsa-mir-145	SNHG16	0.81789	0.99997	1	-0.756902	0.000217813	0.00371368	-0.856437	5.71443e-06	0.00047894
ADGRL2	hsa-mir-145	SNHG16	0.926536	1	1	-0.805736	4.72428e-05	0.00156574	-0.856437	5.71443e-06	0.00047894
KDM7A	hsa-mir-145	SNHG16	0.76267	0.999815	1	-0.901617	3.84795e-07	0.000146997	-0.856437	5.71443e-06	0.00047894
AREG	hsa-mir-145	SNHG16	0.767845	0.99984	1	-0.872754	2.42934e-06	0.000321814	-0.856437	5.71443e-06	0.00047894
HDAC2	hsa-mir-145	SNHG16	0.942744	1	1	-0.770688	0.000146856	0.00296364	-0.856437	5.71443e-06	0.00047894
ELL2	hsa-mir-145	SNHG16	0.84554	0.99999	1	-0.865936	3.51997e-06	0.000387183	-0.856437	5.71443e-06	0.00047894
RASSF8	hsa-mir-145	SNHG16	0.858611	0.999995	1	-0.87255	2.45715e-06	0.000322475	-0.856437	5.71443e-06	0.00047894
PRPF40A	hsa-mir-145	SNHG16	0.901401	1	1	-0.764215	0.000177284	0.00329213	-0.856437	5.71443e-06	0.00047894
RPS24	hsa-mir-145	SNHG16	0.904059	1	1	-0.705219	0.000783136	0.00770355	-0.856437	5.71443e-06	0.00047894
IER3IP1	hsa-mir-145	SNHG16	0.881514	0.999999	1	-0.732482	0.00041304	0.00530748	-0.856437	5.71443e-06	0.00047894
GPBP1	hsa-mir-145	SNHG16	0.922295	1	1	-0.862247	4.26671e-06	0.000426558	-0.856437	5.71443e-06	0.00047894
SNRK	hsa-mir-145	SNHG16	0.951379	1	1	-0.901231	3.95811e-07	0.000148519	-0.856437	5.71443e-06	0.00047894
NR4A3	hsa-mir-145	SNHG16	0.669743	0.998365	1	-0.744034	0.000307809	0.00450276	-0.856437	5.71443e-06	0.00047894
NUS1	hsa-mir-145	SNHG16	0.912281	1	1	-0.861922	4.33834e-06	0.000429414	-0.856437	5.71443e-06	0.00047894
ARID4B	hsa-mir-145	SNHG16	0.85362	0.999993	1	-0.817168	3.106e-05	0.00125517	-0.856437	5.71443e-06	0.00047894
C16orf52	hsa-mir-145	SNHG16	0.822805	0.999975	1	-0.890956	8.06265e-07	0.000193155	-0.856437	5.71443e-06	0.00047894
PAICS	hsa-mir-145	SNHG16	0.937857	1	1	-0.842029	1.12041e-05	0.000718532	-0.856437	5.71443e-06	0.00047894
TRMT6	hsa-mir-145	SNHG16	0.93656	1	1	-0.833734	1.60335e-05	0.000868629	-0.856437	5.71443e-06	0.00047894
IRAK3	hsa-mir-145	SNHG16	0.829583	0.999981	1	-0.852513	6.91222e-06	0.00054972	-0.856437	5.71443e-06	0.00047894
PAPOLA	hsa-mir-145	SNHG16	0.888585	0.999999	1	-0.804277	4.97439e-05	0.00160893	-0.856437	5.71443e-06	0.00047894
GNPNAT1	hsa-mir-145	SNHG16	0.844489	0.99999	1	-0.786674	8.98187e-05	0.00225063	-0.856437	5.71443e-06	0.00047894
YOD1	hsa-mir-145	SNHG16	0.820745	0.999973	1	-0.892505	7.27594e-07	0.000184635	-0.856437	5.71443e-06	0.00047894
PNRC2	hsa-mir-145	SNHG16	0.88539	0.999999	1	-0.825533	2.24328e-05	0.00105236	-0.856437	5.71443e-06	0.00047894
NRBF2	hsa-mir-145	SNHG16	0.883279	0.999999	1	-0.835198	1.50721e-05	0.000844711	-0.856437	5.71443e-06	0.00047894
WWC1	hsa-mir-145	SNHG16	0.832555	0.999983	1	-0.729212	0.000447713	0.00555008	-0.856437	5.71443e-06	0.00047894
TIMM17A	hsa-mir-145	SNHG16	0.914936	1	1	-0.753411	0.000239723	0.00390536	-0.856437	5.71443e-06	0.00047894
RIF1	hsa-mir-145	SNHG16	0.897095	0.999999	1	-0.795853	6.64637e-05	0.00189066	-0.856437	5.71443e-06	0.00047894
CHORDC1	hsa-mir-145	SNHG16	0.899408	1	1	-0.878906	1.70666e-06	0.000272475	-0.856437	5.71443e-06	0.00047894
TARDBP	hsa-mir-145	SNHG16	0.910394	1	1	-0.75581	0.000224477	0.00377183	-0.856437	5.71443e-06	0.00047894
PXK	hsa-mir-145	SNHG16	0.920099	1	1	-0.858751	5.09455e-06	0.00046639	-0.856437	5.71443e-06	0.00047894
POMP	hsa-mir-145	SNHG16	0.906859	1	1	-0.808252	4.31801e-05	0.00149762	-0.856437	5.71443e-06	0.00047894
RPL11	hsa-mir-145	SNHG16	0.925477	1	1	-0.723108	0.000518885	0.0060568	-0.856437	5.71443e-06	0.00047894
JMJD1C	hsa-mir-145	SNHG16	0.84669	0.999991	1	-0.862807	4.14532e-06	0.000423266	-0.856437	5.71443e-06	0.00047894
CCDC71L	hsa-mir-145	SNHG16	0.840447	0.999988	1	-0.869436	2.91716e-06	0.000350617	-0.856437	5.71443e-06	0.00047894
SNRPD1	hsa-mir-145	SNHG16	0.933089	1	1	-0.838144	1.32844e-05	0.00079133	-0.856437	5.71443e-06	0.00047894
SMCHD1	hsa-mir-145	SNHG16	0.868636	0.999997	1	-0.919281	9.19337e-08	9.3329e-05	-0.856437	5.71443e-06	0.00047894
TRMT10C	hsa-mir-145	SNHG16	0.911846	1	1	-0.722851	0.000522075	0.00607448	-0.856437	5.71443e-06	0.00047894
CCT2	hsa-mir-145	SNHG16	0.889493	0.999999	1	-0.68828	0.00112674	0.00962699	-0.856437	5.71443e-06	0.00047894
ESM1	hsa-mir-145	SNHG16	0.848636	0.999992	1	-0.850917	7.45708e-06	0.000570906	-0.856437	5.71443e-06	0.00047894
HGF	hsa-mir-145	SNHG16	0.829475	0.999981	1	-0.732553	0.000412314	0.00530335	-0.856437	5.71443e-06	0.00047894
ATP11B	hsa-mir-145	SNHG16	0.897572	0.999999	1	-0.862102	4.29862e-06	0.000428483	-0.856437	5.71443e-06	0.00047894
ZNF385D	hsa-mir-145	SNHG16	0.879869	0.999998	1	-0.720989	0.000545676	0.00623563	-0.856437	5.71443e-06	0.00047894
CUL4B	hsa-mir-145	SNHG16	0.878656	0.999998	1	-0.784581	9.60101e-05	0.00233456	-0.856437	5.71443e-06	0.00047894
CLEC2B	hsa-mir-145	SNHG16	0.814464	0.999966	1	-0.854394	6.31387e-06	0.000523422	-0.856437	5.71443e-06	0.00047894
SNRPB2	hsa-mir-145	SNHG16	0.935116	1	1	-0.725953	0.000484628	0.00582234	-0.856437	5.71443e-06	0.00047894
NUFIP2	hsa-mir-145	SNHG16	0.932459	1	1	-0.872094	2.52033e-06	0.000327122	-0.856437	5.71443e-06	0.00047894
ERI1	hsa-mir-145	SNHG16	0.883636	0.999999	1	-0.814062	3.49053e-05	0.00133379	-0.856437	5.71443e-06	0.00047894
BDKRB2	hsa-mir-145	SNHG16	0.8222	0.999974	1	-0.751627	0.000251607	0.00401347	-0.856437	5.71443e-06	0.00047894
SMC5	hsa-mir-145	SNHG16	0.862761	0.999996	1	-0.778913	0.000114598	0.00257925	-0.856437	5.71443e-06	0.00047894
ZNF37A	hsa-mir-145	SNHG16	0.862285	0.999996	1	-0.707739	0.000740329	0.00745629	-0.856437	5.71443e-06	0.00047894
ZNF28	hsa-mir-145	SNHG16	0.869722	0.999997	1	-0.72395	0.000508542	0.00599357	-0.856437	5.71443e-06	0.00047894
DIS3	hsa-mir-145	SNHG16	0.90264	1	1	-0.77413	0.000132541	0.00280828	-0.856437	5.71443e-06	0.00047894
ELK3	hsa-mir-145	SNHG16	0.796484	0.999935	1	-0.849788	7.86398e-06	0.000586872	-0.856437	5.71443e-06	0.00047894
LIN7A	hsa-mir-145	SNHG16	0.959544	1	1	-0.803585	5.09685e-05	0.00163065	-0.856437	5.71443e-06	0.00047894
PPAT	hsa-mir-145	SNHG16	0.941023	1	1	-0.826301	2.17543e-05	0.00103726	-0.856437	5.71443e-06	0.00047894
SPTSSA	hsa-mir-145	SNHG16	0.870913	0.999997	1	-0.747109	0.000283907	0.00430856	-0.856437	5.71443e-06	0.00047894
DNAJC2	hsa-mir-145	SNHG16	0.914818	1	1	-0.82661	2.14858e-05	0.00102999	-0.856437	5.71443e-06	0.00047894
GTPBP4	hsa-mir-145	SNHG16	0.922054	1	1	-0.850259	7.69196e-06	0.00058016	-0.856437	5.71443e-06	0.00047894
SOD2	hsa-mir-145	SNHG16	0.862453	0.999996	1	-0.86149	4.43537e-06	0.000435057	-0.856437	5.71443e-06	0.00047894
HSPA13	hsa-mir-145	SNHG16	0.903813	1	1	-0.775375	0.000127657	0.00274697	-0.856437	5.71443e-06	0.00047894
PDE3B	hsa-mir-145	SNHG16	0.726767	0.999525	1	-0.803028	5.19724e-05	0.00164783	-0.856437	5.71443e-06	0.00047894
TOP1	hsa-mir-145	SNHG16	0.917917	1	1	-0.904879	3.0173e-07	0.000134536	-0.856437	5.71443e-06	0.00047894
CLEC4E	hsa-mir-145	SNHG16	0.820876	0.999973	1	-0.819283	2.8651e-05	0.00120383	-0.856437	5.71443e-06	0.00047894
TMEM33	hsa-mir-145	SNHG16	0.916506	1	1	-0.866934	3.33823e-06	0.000377776	-0.856437	5.71443e-06	0.00047894
ZNF281	hsa-mir-145	SNHG16	0.894727	0.999999	1	-0.896328	5.60914e-07	0.000168646	-0.856437	5.71443e-06	0.00047894
PUS7	hsa-mir-145	SNHG16	0.940561	1	1	-0.856142	5.79786e-06	0.000501529	-0.856437	5.71443e-06	0.00047894
ZFYVE16	hsa-mir-145	SNHG16	0.82933	0.999981	1	-0.778897	0.000114653	0.00257925	-0.856437	5.71443e-06	0.00047894
REL	hsa-mir-145	SNHG16	0.729614	0.999557	1	-0.845807	9.45268e-06	0.000653844	-0.856437	5.71443e-06	0.00047894
LMNB1	hsa-mir-145	SNHG16	0.851089	0.999993	1	-0.83748	1.36708e-05	0.000803473	-0.856437	5.71443e-06	0.00047894
SLC39A6	hsa-mir-145	SNHG16	0.942792	1	1	-0.756246	0.000221794	0.00374812	-0.856437	5.71443e-06	0.00047894
VMA21	hsa-mir-145	SNHG16	0.891817	0.999999	1	-0.801924	5.40105e-05	0.00168078	-0.856437	5.71443e-06	0.00047894
PMAIP1	hsa-mir-145	SNHG16	0.773286	0.999864	1	-0.866557	3.4059e-06	0.000380258	-0.856437	5.71443e-06	0.00047894
C4orf32	hsa-mir-145	SNHG16	0.898793	1	1	-0.730374	0.000435127	0.00545848	-0.856437	5.71443e-06	0.00047894
CPD	hsa-mir-145	SNHG16	0.887958	0.999999	1	-0.790947	7.82133e-05	0.00207162	-0.856437	5.71443e-06	0.00047894
CARNMT1	hsa-mir-145	SNHG16	0.901094	1	1	-0.724757	0.000498792	0.00592203	-0.856437	5.71443e-06	0.00047894
NCOA7	hsa-mir-145	SNHG16	0.842512	0.999989	1	-0.813433	3.57312e-05	0.00135041	-0.856437	5.71443e-06	0.00047894
PSMD12	hsa-mir-145	SNHG16	0.845771	0.999991	1	-0.767484	0.000161321	0.00311652	-0.856437	5.71443e-06	0.00047894
SUB1	hsa-mir-145	SNHG16	0.840453	0.999988	1	-0.747388	0.000281817	0.00429517	-0.856437	5.71443e-06	0.00047894
LARS	hsa-mir-145	SNHG16	0.918683	1	1	-0.772323	0.000139902	0.00289607	-0.856437	5.71443e-06	0.00047894
SKIV2L2	hsa-mir-145	SNHG16	0.914706	1	1	-0.768245	0.000157779	0.00308103	-0.856437	5.71443e-06	0.00047894
UBE2D1	hsa-mir-145	SNHG16	0.809569	0.999959	1	-0.881703	1.44436e-06	0.000252963	-0.856437	5.71443e-06	0.00047894
RFLNB	hsa-mir-145	SNHG16	0.827359	0.999979	1	-0.74524	0.000298243	0.00442807	-0.856437	5.71443e-06	0.00047894
SNAPC1	hsa-mir-145	SNHG16	0.910811	1	1	-0.798012	6.17854e-05	0.00182015	-0.856437	5.71443e-06	0.00047894
TBCA	hsa-mir-145	SNHG16	0.865793	0.999996	1	-0.745124	0.000299154	0.0044346	-0.856437	5.71443e-06	0.00047894
TMED7	hsa-mir-145	SNHG16	0.867412	0.999997	1	-0.736733	0.000371314	0.00499937	-0.856437	5.71443e-06	0.00047894
PIK3C2A	hsa-mir-145	SNHG16	0.820714	0.999973	1	-0.696185	0.000953638	0.00869306	-0.856437	5.71443e-06	0.00047894
MALT1	hsa-mir-145	SNHG16	0.888024	0.999999	1	-0.886235	1.09239e-06	0.000225408	-0.856437	5.71443e-06	0.00047894
PRPF4B	hsa-mir-145	SNHG16	0.853057	0.999993	1	-0.758062	0.000210911	0.00364307	-0.856437	5.71443e-06	0.00047894
CCDC59	hsa-mir-145	SNHG16	0.90062	1	1	-0.793239	7.25244e-05	0.00197933	-0.856437	5.71443e-06	0.00047894
PTPN2	hsa-mir-145	SNHG16	0.897903	0.999999	1	-0.882335	1.39014e-06	0.000249035	-0.856437	5.71443e-06	0.00047894
MCTP2	hsa-mir-145	SNHG16	0.778302	0.999883	1	-0.886317	1.08671e-06	0.000224945	-0.856437	5.71443e-06	0.00047894
IFI16	hsa-mir-145	SNHG16	0.840684	0.999988	1	-0.770168	0.000149126	0.00299023	-0.856437	5.71443e-06	0.00047894
BRWD3	hsa-mir-145	SNHG16	0.836698	0.999986	1	-0.862696	4.16912e-06	0.000424556	-0.856437	5.71443e-06	0.00047894
MANF	hsa-mir-145	SNHG16	0.83104	0.999982	1	-0.692262	0.0010366	0.00916309	-0.856437	5.71443e-06	0.00047894
MPHOSPH10	hsa-mir-145	SNHG16	0.858666	0.999995	1	-0.695694	0.000963704	0.00875157	-0.856437	5.71443e-06	0.00047894
RIOK1	hsa-mir-145	SNHG16	0.911622	1	1	-0.793226	7.25561e-05	0.00197943	-0.856437	5.71443e-06	0.00047894
ARFGAP3	hsa-mir-145	SNHG16	0.909369	1	1	-0.891971	7.53926e-07	0.000187943	-0.856437	5.71443e-06	0.00047894
AMD1	hsa-mir-145	SNHG16	0.924068	1	1	-0.840211	1.21402e-05	0.000747781	-0.856437	5.71443e-06	0.00047894
SLC16A7	hsa-mir-145	SNHG16	0.862914	0.999996	1	-0.805626	4.74282e-05	0.00156959	-0.856437	5.71443e-06	0.00047894
UBA5	hsa-mir-145	SNHG16	0.895219	0.999999	1	-0.841038	1.17068e-05	0.000733893	-0.856437	5.71443e-06	0.00047894
HNRNPR	hsa-mir-145	SNHG16	0.921595	1	1	-0.782547	0.000102364	0.00241819	-0.856437	5.71443e-06	0.00047894
GXYLT1	hsa-mir-145	SNHG16	0.852031	0.999993	1	-0.765157	0.000172553	0.00324372	-0.856437	5.71443e-06	0.00047894
GOLT1B	hsa-mir-145	SNHG16	0.846072	0.999991	1	-0.784421	9.64972e-05	0.00233905	-0.856437	5.71443e-06	0.00047894
CD2AP	hsa-mir-145	SNHG16	0.806893	0.999955	1	-0.691088	0.00106254	0.00930976	-0.856437	5.71443e-06	0.00047894
AIMP1	hsa-mir-145	SNHG16	0.888915	0.999999	1	-0.724987	0.000496042	0.00590227	-0.856437	5.71443e-06	0.00047894
SNRPF	hsa-mir-145	SNHG16	0.935846	1	1	-0.751372	0.000253344	0.00403027	-0.856437	5.71443e-06	0.00047894
FGFR1OP2	hsa-mir-145	SNHG16	0.843597	0.99999	1	-0.780897	0.000107777	0.00248674	-0.856437	5.71443e-06	0.00047894
UPF2	hsa-mir-145	SNHG16	0.869018	0.999997	1	-0.744249	0.000306088	0.00449332	-0.856437	5.71443e-06	0.00047894
U2SURP	hsa-mir-145	SNHG16	0.790575	0.999921	1	-0.751044	0.000255589	0.00404814	-0.856437	5.71443e-06	0.00047894
CCDC82	hsa-mir-145	SNHG16	0.811623	0.999962	1	-0.785996	9.17854e-05	0.00228097	-0.856437	5.71443e-06	0.00047894
RALB	hsa-mir-145	SNHG16	0.884631	0.999999	1	-0.870727	2.71826e-06	0.000337428	-0.856437	5.71443e-06	0.00047894
PRDM1	hsa-mir-145	SNHG16	0.677749	0.998604	1	-0.799697	5.83298e-05	0.00175567	-0.856437	5.71443e-06	0.00047894
STK17B	hsa-mir-145	SNHG16	0.847762	0.999991	1	-0.908304	2.31536e-07	0.000121604	-0.856437	5.71443e-06	0.00047894
KLF9	hsa-mir-145	SNHG16	0.812346	0.999963	1	-0.886866	1.04975e-06	0.000221858	-0.856437	5.71443e-06	0.00047894
EDEM3	hsa-mir-145	SNHG16	0.902259	1	1	-0.798015	6.17802e-05	0.00182015	-0.856437	5.71443e-06	0.00047894
PFDN2	hsa-mir-145	SNHG16	0.924522	1	1	-0.777544	0.000119512	0.00264606	-0.856437	5.71443e-06	0.00047894
NOL7	hsa-mir-145	SNHG16	0.924334	1	1	-0.727508	0.000466715	0.00568878	-0.856437	5.71443e-06	0.00047894
SRSF12	hsa-mir-145	SNHG16	0.913631	1	1	-0.84898	8.16651e-06	0.000602352	-0.856437	5.71443e-06	0.00047894
CASP4	hsa-mir-145	SNHG16	0.824797	0.999977	1	-0.879972	1.6023e-06	0.000262667	-0.856437	5.71443e-06	0.00047894
TPR	hsa-mir-145	SNHG16	0.876781	0.999998	1	-0.737214	0.000366822	0.00496905	-0.856437	5.71443e-06	0.00047894
SLTM	hsa-mir-145	SNHG16	0.868196	0.999997	1	-0.807583	4.42305e-05	0.00151587	-0.856437	5.71443e-06	0.00047894
MRPL3	hsa-mir-145	SNHG16	0.923272	1	1	-0.727768	0.000463771	0.0056656	-0.856437	5.71443e-06	0.00047894
PHLDA1	hsa-mir-145	SNHG16	0.848622	0.999992	1	-0.891216	7.92585e-07	0.000191829	-0.856437	5.71443e-06	0.00047894
RPL24	hsa-mir-145	SNHG16	0.959345	1	1	-0.79694	6.40737e-05	0.00185486	-0.856437	5.71443e-06	0.00047894
SET	hsa-mir-145	SNHG16	0.918294	1	1	-0.784202	9.71671e-05	0.00234979	-0.856437	5.71443e-06	0.00047894
LRRK2	hsa-mir-145	SNHG16	0.83034	0.999982	1	-0.915985	1.22902e-07	0.000102186	-0.856437	5.71443e-06	0.00047894
DICER1	hsa-mir-145	SNHG16	0.885785	0.999999	1	-0.822259	2.55301e-05	0.00113006	-0.856437	5.71443e-06	0.00047894
PCGF5	hsa-mir-145	SNHG16	0.853249	0.999993	1	-0.727049	0.000471942	0.00572983	-0.856437	5.71443e-06	0.00047894
ZNF770	hsa-mir-145	SNHG16	0.894015	0.999999	1	-0.812363	3.71734e-05	0.00138142	-0.856437	5.71443e-06	0.00047894
RB1	hsa-mir-145	SNHG16	0.805896	0.999953	1	-0.771481	0.000143447	0.00293	-0.856437	5.71443e-06	0.00047894
PROK2	hsa-mir-145	SNHG16	0.783912	0.999902	1	-0.821455	2.63437e-05	0.00115031	-0.856437	5.71443e-06	0.00047894
SLC36A4	hsa-mir-145	SNHG16	0.905132	1	1	-0.873891	2.27898e-06	0.000314223	-0.856437	5.71443e-06	0.00047894
MEDAG	hsa-mir-145	SNHG16	0.873615	0.999998	1	-0.867163	3.29764e-06	0.000376154	-0.856437	5.71443e-06	0.00047894
UTP3	hsa-mir-145	SNHG16	0.94455	1	1	-0.865813	3.54284e-06	0.000389256	-0.856437	5.71443e-06	0.00047894
CD55	hsa-mir-145	SNHG16	0.850574	0.999992	1	-0.871254	2.64048e-06	0.000333231	-0.856437	5.71443e-06	0.00047894
HNRNPU	hsa-mir-145	SNHG16	0.955288	1	1	-0.901775	3.80341e-07	0.000146483	-0.856437	5.71443e-06	0.00047894
GCA	hsa-mir-145	SNHG16	0.791003	0.999922	1	-0.81736	3.0834e-05	0.00125063	-0.856437	5.71443e-06	0.00047894
RRP15	hsa-mir-145	SNHG16	0.888959	0.999999	1	-0.784096	9.74954e-05	0.00235435	-0.856437	5.71443e-06	0.00047894
HNRNPD	hsa-mir-145	SNHG16	0.780011	0.999889	1	-0.807911	4.37123e-05	0.0015088	-0.856437	5.71443e-06	0.00047894
SLC26A4	hsa-mir-145	SNHG16	0.737139	0.999632	1	-0.734722	0.000390595	0.00514766	-0.856437	5.71443e-06	0.00047894
SUPT16H	hsa-mir-145	SNHG16	0.929635	1	1	-0.768491	0.000156651	0.00306873	-0.856437	5.71443e-06	0.00047894
RYBP	hsa-mir-145	SNHG16	0.812427	0.999963	1	-0.802956	5.21027e-05	0.00164867	-0.856437	5.71443e-06	0.00047894
NABP1	hsa-mir-145	SNHG16	0.751124	0.999745	1	-0.907061	2.55182e-07	0.00012483	-0.856437	5.71443e-06	0.00047894
GALNT3	hsa-mir-145	SNHG16	0.737929	0.99964	1	-0.710274	0.000699245	0.0072179	-0.856437	5.71443e-06	0.00047894
PTPN12	hsa-mir-145	SNHG16	0.713688	0.999353	1	-0.834978	1.52134e-05	0.000849163	-0.856437	5.71443e-06	0.00047894
CHML	hsa-mir-145	SNHG16	0.812276	0.999963	1	-0.753908	0.000236492	0.00387875	-0.856437	5.71443e-06	0.00047894
DNTTIP2	hsa-mir-145	SNHG16	0.886375	0.999999	1	-0.781941	0.000104327	0.0024414	-0.856437	5.71443e-06	0.00047894
BTG3	hsa-mir-145	SNHG16	0.888207	0.999999	1	-0.840355	1.20641e-05	0.000746218	-0.856437	5.71443e-06	0.00047894
RBMS1	hsa-mir-145	SNHG16	0.916044	1	1	-0.899126	4.60727e-07	0.000156683	-0.856437	5.71443e-06	0.00047894
TMCC3	hsa-mir-145	SNHG16	0.812331	0.999963	1	-0.85411	6.40139e-06	0.000525691	-0.856437	5.71443e-06	0.00047894
PDE4D	hsa-mir-145	SNHG16	0.879465	0.999998	1	-0.793667	7.15024e-05	0.00196252	-0.856437	5.71443e-06	0.00047894
MIER3	hsa-mir-145	SNHG16	0.846547	0.999991	1	-0.767356	0.000161922	0.00312107	-0.856437	5.71443e-06	0.00047894
OTUD4	hsa-mir-145	SNHG16	0.769788	0.999849	1	-0.907879	2.39397e-07	0.000121718	-0.856437	5.71443e-06	0.00047894
TMX3	hsa-mir-145	SNHG16	0.882228	0.999999	1	-0.723794	0.000510447	0.0060049	-0.856437	5.71443e-06	0.00047894
CFAP69	hsa-mir-145	SNHG16	0.661446	0.998084	1	-0.801092	5.55925e-05	0.00171118	-0.856437	5.71443e-06	0.00047894
KCNJ15	hsa-mir-145	SNHG16	0.775094	0.999871	1	-0.8202	2.76565e-05	0.00118249	-0.856437	5.71443e-06	0.00047894
TVP23B	hsa-mir-145	SNHG16	0.869705	0.999997	1	-0.794082	7.05207e-05	0.00195109	-0.856437	5.71443e-06	0.00047894
FUBP1	hsa-mir-145	SNHG16	0.917855	1	1	-0.905605	2.85496e-07	0.000132741	-0.856437	5.71443e-06	0.00047894
WDR36	hsa-mir-145	SNHG16	0.936931	1	1	-0.855228	6.06309e-06	0.000514275	-0.856437	5.71443e-06	0.00047894
NFIL3	hsa-mir-145	SNHG16	0.802934	0.999948	1	-0.85442	6.30608e-06	0.00052339	-0.856437	5.71443e-06	0.00047894
RBM8A	hsa-mir-145	SNHG16	0.938547	1	1	-0.805751	4.72189e-05	0.00156574	-0.856437	5.71443e-06	0.00047894
BCL2A1	hsa-mir-145	SNHG16	0.798221	0.999939	1	-0.795922	6.63102e-05	0.00188997	-0.856437	5.71443e-06	0.00047894
RAB5A	hsa-mir-145	SNHG16	0.873019	0.999998	1	-0.824192	2.36603e-05	0.00108299	-0.856437	5.71443e-06	0.00047894
TGS1	hsa-mir-145	SNHG16	0.935348	1	1	-0.855214	6.06714e-06	0.000514275	-0.856437	5.71443e-06	0.00047894
ANGPT2	hsa-mir-145	SNHG16	0.870272	0.999997	1	-0.866615	3.39535e-06	0.000380258	-0.856437	5.71443e-06	0.00047894
PRPF39	hsa-mir-145	SNHG16	0.662096	0.998107	1	-0.721533	0.000538695	0.00618915	-0.856437	5.71443e-06	0.00047894
NACA	hsa-mir-145	SNHG16	0.929891	1	1	-0.713249	0.000653414	0.006909	-0.856437	5.71443e-06	0.00047894
RCAN1	hsa-mir-145	SNHG16	0.781217	0.999893	1	-0.763796	0.00017942	0.0033157	-0.856437	5.71443e-06	0.00047894
TARS	hsa-mir-145	SNHG16	0.921621	1	1	-0.794207	7.02295e-05	0.00194639	-0.856437	5.71443e-06	0.00047894
PANX1	hsa-mir-145	SNHG16	0.864878	0.999996	1	-0.909524	2.10169e-07	0.00011653	-0.856437	5.71443e-06	0.00047894
MBD4	hsa-mir-145	SNHG16	0.888837	0.999999	1	-0.786914	8.913e-05	0.00223977	-0.856437	5.71443e-06	0.00047894
SRP72	hsa-mir-145	SNHG16	0.922538	1	1	-0.804468	4.94104e-05	0.00160227	-0.856437	5.71443e-06	0.00047894
LAPTM4B	hsa-mir-145	SNHG16	0.902615	1	1	-0.6877	0.00114039	0.00969882	-0.856437	5.71443e-06	0.00047894
LRPPRC	hsa-mir-145	SNHG16	0.935827	1	1	-0.83394	1.58946e-05	0.000864023	-0.856437	5.71443e-06	0.00047894
RSRC2	hsa-mir-145	SNHG16	0.831991	0.999983	1	-0.756972	0.00021739	0.0037092	-0.856437	5.71443e-06	0.00047894
UGDH	hsa-mir-145	SNHG16	0.830467	0.999982	1	-0.885012	1.17924e-06	0.000232165	-0.856437	5.71443e-06	0.00047894
LRIF1	hsa-mir-145	SNHG16	0.851207	0.999993	1	-0.871213	2.64649e-06	0.000333692	-0.856437	5.71443e-06	0.00047894
SMARCA5	hsa-mir-145	SNHG16	0.887588	0.999999	1	-0.795858	6.64529e-05	0.00189066	-0.856437	5.71443e-06	0.00047894
SRFBP1	hsa-mir-145	SNHG16	0.890506	0.999999	1	-0.745753	0.000294253	0.00439186	-0.856437	5.71443e-06	0.00047894
E2F3	hsa-mir-145	SNHG16	0.916038	1	1	-0.909965	2.02873e-07	0.0001147	-0.856437	5.71443e-06	0.00047894
CEP350	hsa-mir-145	SNHG16	0.793699	0.999929	1	-0.767093	0.000163164	0.00312881	-0.856437	5.71443e-06	0.00047894
SP3	hsa-mir-145	SNHG16	0.902768	1	1	-0.857768	5.35042e-06	0.00047834	-0.856437	5.71443e-06	0.00047894
BZW1	hsa-mir-145	SNHG16	0.897265	0.999999	1	-0.913442	1.5256e-07	0.000104577	-0.856437	5.71443e-06	0.00047894
RBAK	hsa-mir-145	SNHG16	0.846523	0.999991	1	-0.687903	0.00113561	0.00967419	-0.856437	5.71443e-06	0.00047894
ARHGAP15	hsa-mir-145	SNHG16	0.764783	0.999826	1	-0.86253	4.20502e-06	0.000426059	-0.856437	5.71443e-06	0.00047894
MTHFD2	hsa-mir-145	SNHG16	0.834656	0.999985	1	-0.754017	0.000235789	0.00387241	-0.856437	5.71443e-06	0.00047894
IDI1	hsa-mir-145	SNHG16	0.888871	0.999999	1	-0.743621	0.000311139	0.00452913	-0.856437	5.71443e-06	0.00047894
MIOS	hsa-mir-145	SNHG16	0.933048	1	1	-0.774851	0.000129695	0.00277082	-0.856437	5.71443e-06	0.00047894
INTS6	hsa-mir-145	SNHG16	0.89257	0.999999	1	-0.889802	8.69462e-07	0.00020048	-0.856437	5.71443e-06	0.00047894
CDC40	hsa-mir-145	SNHG16	0.871011	0.999997	1	-0.736149	0.000376826	0.00503917	-0.856437	5.71443e-06	0.00047894
CXCL6	hsa-mir-145	SNHG16	0.776005	0.999875	1	-0.746925	0.000285297	0.00431702	-0.856437	5.71443e-06	0.00047894
YME1L1	hsa-mir-145	SNHG16	0.922825	1	1	-0.795813	6.6554e-05	0.00189097	-0.856437	5.71443e-06	0.00047894
TANK	hsa-mir-145	SNHG16	0.869573	0.999997	1	-0.887352	1.01785e-06	0.00021885	-0.856437	5.71443e-06	0.00047894
MAPK6	hsa-mir-145	SNHG16	0.852822	0.999993	1	-0.819013	2.89498e-05	0.00120848	-0.856437	5.71443e-06	0.00047894
SRSF1	hsa-mir-145	SNHG16	0.932878	1	1	-0.826699	2.14096e-05	0.00102847	-0.856437	5.71443e-06	0.00047894
LTV1	hsa-mir-145	SNHG16	0.927094	1	1	-0.772209	0.000140378	0.00290075	-0.856437	5.71443e-06	0.00047894
SIX4	hsa-mir-145	SNHG16	0.858575	0.999995	1	-0.77987	0.000111263	0.00253613	-0.856437	5.71443e-06	0.00047894
GPCPD1	hsa-mir-145	SNHG16	0.744442	0.999695	1	-0.810579	3.96866e-05	0.00142389	-0.856437	5.71443e-06	0.00047894
RBMXL1	hsa-mir-145	SNHG16	0.933253	1	1	-0.911122	1.84746e-07	0.000109526	-0.856437	5.71443e-06	0.00047894
PAK1IP1	hsa-mir-145	SNHG16	0.901093	1	1	-0.771023	0.000145408	0.00295044	-0.856437	5.71443e-06	0.00047894
EDNRB	hsa-mir-145	SNHG16	0.851652	0.999993	1	-0.857721	5.36301e-06	0.00047886	-0.856437	5.71443e-06	0.00047894
CLEC4D	hsa-mir-145	SNHG16	0.821346	0.999974	1	-0.884401	1.22476e-06	0.000234891	-0.856437	5.71443e-06	0.00047894
PGM3	hsa-mir-145	SNHG16	0.853435	0.999993	1	-0.815382	3.32246e-05	0.00129835	-0.856437	5.71443e-06	0.00047894
SYAP1	hsa-mir-145	SNHG16	0.92468	1	1	-0.76677	0.0001647	0.00314631	-0.856437	5.71443e-06	0.00047894
LINC00694	hsa-mir-145	SNHG16	0.797582	0.999937	1	-0.848148	8.48848e-06	0.000617366	-0.856437	5.71443e-06	0.00047894
FAM46A	hsa-mir-145	SNHG16	0.846764	0.999991	1	-0.846845	9.01435e-06	0.000635161	-0.856437	5.71443e-06	0.00047894
DKC1	hsa-mir-145	SNHG16	0.898991	1	1	-0.827551	2.06865e-05	0.00100875	-0.856437	5.71443e-06	0.00047894
RARRES1	hsa-mir-145	SNHG16	0.848412	0.999992	1	-0.718108	0.000583915	0.00648491	-0.856437	5.71443e-06	0.00047894
ETF1	hsa-mir-145	SNHG16	0.902231	1	1	-0.894768	6.24481e-07	0.000172195	-0.856437	5.71443e-06	0.00047894
FBXO45	hsa-mir-145	SNHG16	0.895433	0.999999	1	-0.798023	6.17621e-05	0.00182015	-0.856437	5.71443e-06	0.00047894
CWC22	hsa-mir-145	SNHG16	0.883477	0.999999	1	-0.768493	0.00015664	0.00306873	-0.856437	5.71443e-06	0.00047894
RNF168	hsa-mir-145	SNHG16	0.862572	0.999996	1	-0.708656	0.000725242	0.00736576	-0.856437	5.71443e-06	0.00047894
ETS2	hsa-mir-145	SNHG16	0.802166	0.999946	1	-0.8916	7.72706e-07	0.000189945	-0.856437	5.71443e-06	0.00047894
PDZD8	hsa-mir-145	SNHG16	0.883882	0.999999	1	-0.753292	0.0002405	0.00391108	-0.856437	5.71443e-06	0.00047894
WDR75	hsa-mir-145	SNHG16	0.94662	1	1	-0.810744	3.94481e-05	0.00141924	-0.856437	5.71443e-06	0.00047894
YTHDC1	hsa-mir-145	SNHG16	0.875919	0.999998	1	-0.827962	2.03451e-05	0.000997561	-0.856437	5.71443e-06	0.00047894
CUL3	hsa-mir-145	SNHG16	0.848689	0.999992	1	-0.810276	4.01273e-05	0.00143264	-0.856437	5.71443e-06	0.00047894
SRP54	hsa-mir-145	SNHG16	0.915844	1	1	-0.775295	0.000127966	0.00275085	-0.856437	5.71443e-06	0.00047894
AQP9	hsa-mir-145	SNHG16	0.768161	0.999842	1	-0.749673	0.000265179	0.00413482	-0.856437	5.71443e-06	0.00047894
IL13RA2	hsa-mir-145	SNHG16	0.715264	0.999376	1	-0.797119	6.36855e-05	0.001848	-0.856437	5.71443e-06	0.00047894
ATG3	hsa-mir-145	SNHG16	0.851831	0.999993	1	-0.721075	0.000544563	0.00622745	-0.856437	5.71443e-06	0.00047894
MBD2	hsa-mir-145	SNHG16	0.884528	0.999999	1	-0.826597	2.14967e-05	0.00102999	-0.856437	5.71443e-06	0.00047894
CMSS1	hsa-mir-145	SNHG16	0.882273	0.999999	1	-0.823131	2.46721e-05	0.00110883	-0.856437	5.71443e-06	0.00047894
RABGGTB	hsa-mir-145	SNHG16	0.881931	0.999999	1	-0.882856	1.34672e-06	0.00024477	-0.856437	5.71443e-06	0.00047894
PNO1	hsa-mir-145	SNHG16	0.903674	1	1	-0.820431	2.74106e-05	0.00117654	-0.856437	5.71443e-06	0.00047894
RHOQ	hsa-mir-145	SNHG16	0.894556	0.999999	1	-0.88159	1.45425e-06	0.000252963	-0.856437	5.71443e-06	0.00047894
SMIM13	hsa-mir-145	SNHG16	0.794596	0.999931	1	-0.804365	4.95899e-05	0.00160613	-0.856437	5.71443e-06	0.00047894
TWISTNB	hsa-mir-145	SNHG16	0.876867	0.999998	1	-0.721346	0.000541088	0.00620478	-0.856437	5.71443e-06	0.00047894
EIF5B	hsa-mir-145	SNHG16	0.822391	0.999975	1	-0.728981	0.000450257	0.00556565	-0.856437	5.71443e-06	0.00047894
CCNL1	hsa-mir-145	SNHG16	0.711863	0.999326	1	-0.865252	3.64935e-06	0.000396062	-0.856437	5.71443e-06	0.00047894
RNMT	hsa-mir-145	SNHG16	0.826673	0.999979	1	-0.824885	2.3019e-05	0.00106606	-0.856437	5.71443e-06	0.00047894
CDV3	hsa-mir-145	SNHG16	0.920257	1	1	-0.880283	1.57285e-06	0.000261684	-0.856437	5.71443e-06	0.00047894
RAN	hsa-mir-145	SNHG16	0.879877	0.999998	1	-0.753926	0.000236378	0.00387778	-0.856437	5.71443e-06	0.00047894
DBF4	hsa-mir-145	SNHG16	0.908585	1	1	-0.7164	0.00060762	0.00661817	-0.856437	5.71443e-06	0.00047894
CCDC181	hsa-mir-145	SNHG16	0.9169	1	1	-0.908651	2.25266e-07	0.000120607	-0.856437	5.71443e-06	0.00047894
QSER1	hsa-mir-145	SNHG16	0.86096	0.999995	1	-0.818642	2.93635e-05	0.00121819	-0.856437	5.71443e-06	0.00047894
USP37	hsa-mir-145	SNHG16	0.819351	0.999971	1	-0.838935	1.28362e-05	0.000775024	-0.856437	5.71443e-06	0.00047894
TM9SF3	hsa-mir-145	SNHG16	0.868746	0.999997	1	-0.762093	0.000188335	0.00340979	-0.856437	5.71443e-06	0.00047894
MNDA	hsa-mir-145	SNHG16	0.761376	0.999808	1	-0.714905	0.000629013	0.00675591	-0.856437	5.71443e-06	0.00047894
TNFRSF10A	hsa-mir-145	SNHG16	0.824043	0.999976	1	-0.787422	8.76884e-05	0.00221842	-0.856437	5.71443e-06	0.00047894
SOX4	hsa-mir-145	SNHG16	0.804506	0.999951	1	-0.826927	2.12136e-05	0.00102441	-0.856437	5.71443e-06	0.00047894
RABL3	hsa-mir-145	SNHG16	0.82592	0.999978	1	-0.689061	0.00110858	0.00953317	-0.856437	5.71443e-06	0.00047894
PDE4B	hsa-mir-145	SNHG16	0.645614	0.997439	1	-0.769981	0.000149948	0.00299859	-0.856437	5.71443e-06	0.00047894
MXD1	hsa-mir-145	SNHG16	0.765421	0.999829	1	-0.8506	7.56946e-06	0.0005746	-0.856437	5.71443e-06	0.00047894
ZC3H11A	hsa-mir-145	SNHG16	0.80967	0.999959	1	-0.803067	5.19015e-05	0.00164718	-0.856437	5.71443e-06	0.00047894
OSBPL8	hsa-mir-145	SNHG16	0.805649	0.999953	1	-0.820847	2.69734e-05	0.00116485	-0.856437	5.71443e-06	0.00047894
NFE2L2	hsa-mir-145	SNHG16	0.86687	0.999997	1	-0.855995	5.83978e-06	0.000503921	-0.856437	5.71443e-06	0.00047894
HSPA4	hsa-mir-145	SNHG16	0.911864	1	1	-0.743164	0.000314869	0.00456117	-0.856437	5.71443e-06	0.00047894
SNRPE	hsa-mir-145	SNHG16	0.907954	1	1	-0.703762	0.000808801	0.00785273	-0.856437	5.71443e-06	0.00047894
CCDC58	hsa-mir-145	SNHG16	0.933278	1	1	-0.730883	0.000429704	0.00541867	-0.856437	5.71443e-06	0.00047894
MIS12	hsa-mir-145	SNHG16	0.893539	0.999999	1	-0.789326	8.24573e-05	0.00214088	-0.856437	5.71443e-06	0.00047894
DNAJB11	hsa-mir-145	SNHG16	0.915749	1	1	-0.768631	0.000156009	0.00306308	-0.856437	5.71443e-06	0.00047894
RNF6	hsa-mir-145	SNHG16	0.850397	0.999992	1	-0.709279	0.000715133	0.00730567	-0.856437	5.71443e-06	0.00047894
INTS8	hsa-mir-145	SNHG16	0.871775	0.999997	1	-0.806461	4.60412e-05	0.00154569	-0.856437	5.71443e-06	0.00047894
CAPZA1	hsa-mir-145	SNHG16	0.873022	0.999998	1	-0.800659	5.64295e-05	0.00172546	-0.856437	5.71443e-06	0.00047894
SERP1	hsa-mir-145	SNHG16	0.924122	1	1	-0.823448	2.43657e-05	0.00109996	-0.856437	5.71443e-06	0.00047894
TOPBP1	hsa-mir-145	SNHG16	0.895482	0.999999	1	-0.754002	0.000235887	0.00387241	-0.856437	5.71443e-06	0.00047894
SLC19A2	hsa-mir-145	SNHG16	0.791627	0.999924	1	-0.850428	7.63089e-06	0.000577391	-0.856437	5.71443e-06	0.00047894
TPBG	hsa-mir-145	SNHG16	0.924956	1	1	-0.808501	4.27945e-05	0.00148875	-0.856437	5.71443e-06	0.00047894
DUSP4	hsa-mir-145	SNHG16	0.778385	0.999884	1	-0.781822	0.000104715	0.00244747	-0.856437	5.71443e-06	0.00047894
RAB21	hsa-mir-145	SNHG16	0.851984	0.999993	1	-0.878235	1.77529e-06	0.000278622	-0.856437	5.71443e-06	0.00047894
EML4	hsa-mir-145	SNHG16	0.862683	0.999996	1	-0.849999	7.78661e-06	0.000584802	-0.856437	5.71443e-06	0.00047894
USP15	hsa-mir-145	SNHG16	0.846002	0.999991	1	-0.893283	6.90601e-07	0.000181695	-0.856437	5.71443e-06	0.00047894
RCN1	hsa-mir-145	SNHG16	0.936644	1	1	-0.688248	0.0011275	0.00963229	-0.856437	5.71443e-06	0.00047894
ATF1	hsa-mir-145	SNHG16	0.93036	1	1	-0.859398	4.9319e-06	0.000459525	-0.856437	5.71443e-06	0.00047894
MIER1	hsa-mir-145	SNHG16	0.786241	0.999909	1	-0.805317	4.79502e-05	0.00157859	-0.856437	5.71443e-06	0.00047894
SRGN	hsa-mir-145	SNHG16	0.765702	0.99983	1	-0.751847	0.000250115	0.00400233	-0.856437	5.71443e-06	0.00047894
CHCHD3	hsa-mir-145	SNHG16	0.872826	0.999998	1	-0.710196	0.000700476	0.00722363	-0.856437	5.71443e-06	0.00047894
RASA2	hsa-mir-145	SNHG16	0.728721	0.999547	1	-0.900047	4.31256e-07	0.000154535	-0.856437	5.71443e-06	0.00047894
TSR1	hsa-mir-145	SNHG16	0.900292	1	1	-0.814276	3.46272e-05	0.001328	-0.856437	5.71443e-06	0.00047894
IL6	hsa-mir-145	SNHG16	0.767973	0.999841	1	-0.762676	0.000185244	0.00337761	-0.856437	5.71443e-06	0.00047894
MCL1	hsa-mir-145	SNHG16	0.814384	0.999966	1	-0.91883	9.57258e-08	9.46179e-05	-0.856437	5.71443e-06	0.00047894
ESR1	hsa-mir-145	SNHG16	0.715161	0.999375	1	-0.851699	7.18561e-06	0.000561941	-0.856437	5.71443e-06	0.00047894
PIGA	hsa-mir-145	SNHG16	0.801973	0.999946	1	-0.904078	3.20557e-07	0.000138985	-0.856437	5.71443e-06	0.00047894
UBE2K	hsa-mir-145	SNHG16	0.787855	0.999914	1	-0.793639	7.15689e-05	0.00196338	-0.856437	5.71443e-06	0.00047894
STEAP4	hsa-mir-145	SNHG16	0.91057	1	1	-0.807516	4.4336e-05	0.00151772	-0.856437	5.71443e-06	0.00047894
MFN1	hsa-mir-145	SNHG16	0.815002	0.999966	1	-0.708479	0.00072813	0.00738713	-0.856437	5.71443e-06	0.00047894
TMEM167B	hsa-mir-145	SNHG16	0.867889	0.999997	1	-0.778587	0.000115753	0.00259371	-0.856437	5.71443e-06	0.00047894
SREK1	hsa-mir-145	SNHG16	0.774	0.999867	1	-0.726184	0.00048194	0.00580187	-0.856437	5.71443e-06	0.00047894
RPS17	hsa-mir-145	SNHG16	0.903114	1	1	-0.714925	0.000628715	0.00675335	-0.856437	5.71443e-06	0.00047894
SEC63	hsa-mir-145	SNHG16	0.884559	0.999999	1	-0.792327	7.47442e-05	0.00201694	-0.856437	5.71443e-06	0.00047894
APLN	hsa-mir-145	SNHG16	0.790157	0.99992	1	-0.794213	7.02153e-05	0.00194638	-0.856437	5.71443e-06	0.00047894
RGS2	hsa-mir-145	SNHG16	0.830281	0.999981	1	-0.748032	0.000277047	0.00424914	-0.856437	5.71443e-06	0.00047894
PRKAR1A	hsa-mir-145	SNHG16	0.932732	1	1	-0.893952	6.60109e-07	0.000176506	-0.856437	5.71443e-06	0.00047894
BNIP2	hsa-mir-145	SNHG16	0.827261	0.999979	1	-0.757809	0.000212401	0.00365986	-0.856437	5.71443e-06	0.00047894
ATP1B3	hsa-mir-145	SNHG16	0.821284	0.999973	1	-0.84166	1.13891e-05	0.000724007	-0.856437	5.71443e-06	0.00047894
NR4A2	hsa-mir-145	SNHG16	0.70403	0.999196	1	-0.777186	0.000120827	0.00266182	-0.856437	5.71443e-06	0.00047894
UTP20	hsa-mir-145	SNHG16	0.909511	1	1	-0.831417	1.76604e-05	0.000920027	-0.856437	5.71443e-06	0.00047894
EIF4E	hsa-mir-145	SNHG16	0.905259	1	1	-0.837216	1.38273e-05	0.000808833	-0.856437	5.71443e-06	0.00047894
SMN1	hsa-mir-145	SNHG16	0.913768	1	1	-0.821678	2.61156e-05	0.0011453	-0.856437	5.71443e-06	0.00047894
TRNT1	hsa-mir-145	SNHG16	0.86548	0.999996	1	-0.827838	2.04476e-05	0.00100179	-0.856437	5.71443e-06	0.00047894
CBFB	hsa-mir-145	SNHG16	0.88758	0.999999	1	-0.86811	3.13432e-06	0.000364828	-0.856437	5.71443e-06	0.00047894
ZFAND5	hsa-mir-145	SNHG16	0.845641	0.99999	1	-0.945908	4.93978e-09	3.72509e-05	-0.856437	5.71443e-06	0.00047894
IBTK	hsa-mir-145	SNHG16	0.870802	0.999997	1	-0.770613	0.00014718	0.00296722	-0.856437	5.71443e-06	0.00047894
PCF11	hsa-mir-145	SNHG16	0.874503	0.999998	1	-0.861533	4.42567e-06	0.000435057	-0.856437	5.71443e-06	0.00047894
NRAS	hsa-mir-145	SNHG16	0.821119	0.999973	1	-0.762203	0.000187748	0.00340384	-0.856437	5.71443e-06	0.00047894
LIPN	hsa-mir-145	SNHG16	0.784804	0.999905	1	-0.905068	2.97441e-07	0.000134319	-0.856437	5.71443e-06	0.00047894
PRPF38B	hsa-mir-145	SNHG16	0.891896	0.999999	1	-0.823185	2.46193e-05	0.00110716	-0.856437	5.71443e-06	0.00047894
NUDT21	hsa-mir-145	SNHG16	0.9093	1	1	-0.746951	0.000285098	0.00431458	-0.856437	5.71443e-06	0.00047894
ATMIN	hsa-mir-145	SNHG16	0.890021	0.999999	1	-0.775112	0.000128675	0.00275611	-0.856437	5.71443e-06	0.00047894
SKAP2	hsa-mir-145	SNHG16	0.77118	0.999855	1	-0.840112	1.2193e-05	0.00074866	-0.856437	5.71443e-06	0.00047894
RPGR	hsa-mir-145	SNHG16	0.844594	0.99999	1	-0.855058	6.11353e-06	0.000515286	-0.856437	5.71443e-06	0.00047894
UBE2N	hsa-mir-145	SNHG16	0.893932	0.999999	1	-0.769806	0.000150725	0.00300397	-0.856437	5.71443e-06	0.00047894
NR5A2	hsa-mir-145	SNHG16	0.890973	0.999999	1	-0.822936	2.48618e-05	0.00111214	-0.856437	5.71443e-06	0.00047894
XRCC5	hsa-mir-145	SNHG16	0.925314	1	1	-0.802851	5.22948e-05	0.00165206	-0.856437	5.71443e-06	0.00047894
NIN	hsa-mir-145	SNHG16	0.855756	0.999994	1	-0.780306	0.000109772	0.00251267	-0.856437	5.71443e-06	0.00047894
LSM8	hsa-mir-145	SNHG16	0.799511	0.999941	1	-0.732789	0.000409905	0.00529115	-0.856437	5.71443e-06	0.00047894
PNN	hsa-mir-145	SNHG16	0.867731	0.999997	1	-0.73935	0.000347413	0.00481148	-0.856437	5.71443e-06	0.00047894
PHLDB2	hsa-mir-145	SNHG16	0.825383	0.999977	1	-0.872239	2.5002e-06	0.000325675	-0.856437	5.71443e-06	0.00047894
BAG5	hsa-mir-145	SNHG16	0.880118	0.999998	1	-0.742759	0.000318202	0.00459175	-0.856437	5.71443e-06	0.00047894
ECHDC1	hsa-mir-145	SNHG16	0.864229	0.999996	1	-0.696805	0.00094103	0.00862598	-0.856437	5.71443e-06	0.00047894
HS3ST3B1	hsa-mir-145	SNHG16	0.735988	0.999622	1	-0.791358	7.71655e-05	0.00205636	-0.856437	5.71443e-06	0.00047894
FST	hsa-mir-145	SNHG16	0.718914	0.999427	1	-0.704731	0.000791646	0.0077522	-0.856437	5.71443e-06	0.00047894
LIN7C	hsa-mir-145	SNHG16	0.823721	0.999976	1	-0.687318	0.00114945	0.00974096	-0.856437	5.71443e-06	0.00047894
BOD1L1	hsa-mir-145	SNHG16	0.830793	0.999982	1	-0.771726	0.000142408	0.00291973	-0.856437	5.71443e-06	0.00047894
ZNF638	hsa-mir-145	SNHG16	0.812008	0.999962	1	-0.728403	0.000456649	0.00561302	-0.856437	5.71443e-06	0.00047894
UCHL5	hsa-mir-145	SNHG16	0.838491	0.999987	1	-0.7127	0.00066169	0.00696867	-0.856437	5.71443e-06	0.00047894
RGS18	hsa-mir-145	SNHG16	0.764036	0.999822	1	-0.736896	0.000369786	0.00498639	-0.856437	5.71443e-06	0.00047894
PRKAR2B	hsa-mir-145	SNHG16	0.843765	0.99999	1	-0.77467	0.000130402	0.00278005	-0.856437	5.71443e-06	0.00047894
AHCTF1	hsa-mir-145	SNHG16	0.88678	0.999999	1	-0.884379	1.22643e-06	0.000234891	-0.856437	5.71443e-06	0.00047894
TDP2	hsa-mir-145	SNHG16	0.80131	0.999945	1	-0.834654	1.54233e-05	0.000853232	-0.856437	5.71443e-06	0.00047894
PANK3	hsa-mir-145	SNHG16	0.831326	0.999982	1	-0.75655	0.00021994	0.00372966	-0.856437	5.71443e-06	0.00047894
TMEM2	hsa-mir-145	SNHG16	0.682342	0.998727	1	-0.819936	2.79401e-05	0.00118773	-0.856437	5.71443e-06	0.00047894
S1PR3	hsa-mir-145	SNHG16	0.824672	0.999977	1	-0.773251	0.00013608	0.00284783	-0.856437	5.71443e-06	0.00047894
NKRF	hsa-mir-145	SNHG16	0.962788	1	1	-0.861953	4.33165e-06	0.000429293	-0.856437	5.71443e-06	0.00047894
RPS23	hsa-mir-145	SNHG16	0.859988	0.999995	1	-0.734794	0.000389888	0.00514327	-0.856437	5.71443e-06	0.00047894
TFAP2C	hsa-mir-145	SNHG16	0.747371	0.999718	1	-0.839989	1.22592e-05	0.000751181	-0.856437	5.71443e-06	0.00047894
NCK1	hsa-mir-145	SNHG16	0.823703	0.999976	1	-0.731697	0.000421151	0.00535995	-0.856437	5.71443e-06	0.00047894
TMEM154	hsa-mir-145	SNHG16	0.733011	0.999592	1	-0.799876	5.79721e-05	0.00175087	-0.856437	5.71443e-06	0.00047894
NETO2	hsa-mir-145	SNHG16	0.823348	0.999976	1	-0.813957	3.5042e-05	0.00133649	-0.856437	5.71443e-06	0.00047894
DDX46	hsa-mir-145	SNHG16	0.867171	0.999997	1	-0.749643	0.00026539	0.00413715	-0.856437	5.71443e-06	0.00047894
TET2	hsa-mir-145	SNHG16	0.800859	0.999944	1	-0.86053	4.65757e-06	0.0004442	-0.856437	5.71443e-06	0.00047894
RALGAPA2	hsa-mir-145	SNHG16	0.737196	0.999633	1	-0.827788	2.04892e-05	0.00100279	-0.856437	5.71443e-06	0.00047894
HSP90AA1	hsa-mir-145	SNHG16	0.797402	0.999937	1	-0.715704	0.000617504	0.00667951	-0.856437	5.71443e-06	0.00047894
RNF2	hsa-mir-145	SNHG16	0.830772	0.999982	1	-0.794387	6.98093e-05	0.00194262	-0.856437	5.71443e-06	0.00047894
ZNF131	hsa-mir-145	SNHG16	0.828187	0.99998	1	-0.837775	1.34983e-05	0.000798291	-0.856437	5.71443e-06	0.00047894
ZNF697	hsa-mir-145	SNHG16	0.82382	0.999976	1	-0.857187	5.50695e-06	0.000486424	-0.856437	5.71443e-06	0.00047894
LIF	hsa-mir-145	SNHG16	0.749524	0.999734	1	-0.805686	4.73272e-05	0.00156713	-0.856437	5.71443e-06	0.00047894
ZNF217	hsa-mir-145	SNHG16	0.808163	0.999957	1	-0.902274	3.66639e-07	0.000145493	-0.856437	5.71443e-06	0.00047894
ADSS	hsa-mir-145	SNHG16	0.894412	0.999999	1	-0.780796	0.000108117	0.00248969	-0.856437	5.71443e-06	0.00047894
S100A12	hsa-mir-145	SNHG16	0.764205	0.999823	1	-0.708047	0.00073523	0.0074273	-0.856437	5.71443e-06	0.00047894
SKIL	hsa-mir-145	SNHG16	0.802577	0.999947	1	-0.763467	0.000181114	0.00333328	-0.856437	5.71443e-06	0.00047894
NAP1L1	hsa-mir-145	SNHG16	0.835164	0.999985	1	-0.741051	0.00033257	0.00469508	-0.856437	5.71443e-06	0.00047894
PPP4R3A	hsa-mir-145	SNHG16	0.869513	0.999997	1	-0.819144	2.88042e-05	0.00120668	-0.856437	5.71443e-06	0.00047894
BIRC2	hsa-mir-145	SNHG16	0.819405	0.999971	1	-0.842079	1.11791e-05	0.000717939	-0.856437	5.71443e-06	0.00047894
TMEM170A	hsa-mir-145	SNHG16	0.882787	0.999999	1	-0.855827	5.88817e-06	0.000505572	-0.856437	5.71443e-06	0.00047894
EIF3A	hsa-mir-145	SNHG16	0.947127	1	1	-0.844452	1.00519e-05	0.000679478	-0.856437	5.71443e-06	0.00047894
UTP15	hsa-mir-145	SNHG16	0.875915	0.999998	1	-0.806429	4.60925e-05	0.00154588	-0.856437	5.71443e-06	0.00047894
CARD16	hsa-mir-145	SNHG16	0.837657	0.999986	1	-0.788988	8.33678e-05	0.00215646	-0.856437	5.71443e-06	0.00047894
CHUK	hsa-mir-145	SNHG16	0.834567	0.999985	1	-0.755025	0.000229372	0.00381471	-0.856437	5.71443e-06	0.00047894
MAN1A1	hsa-mir-145	SNHG16	0.810362	0.99996	1	-0.736747	0.000371187	0.00499937	-0.856437	5.71443e-06	0.00047894
UBXN2B	hsa-mir-145	SNHG16	0.777998	0.999882	1	-0.838127	1.32943e-05	0.000791368	-0.856437	5.71443e-06	0.00047894
UBE2W	hsa-mir-145	SNHG16	0.768707	0.999844	1	-0.759908	0.000200311	0.0035388	-0.856437	5.71443e-06	0.00047894
EIF2AK3	hsa-mir-145	SNHG16	0.819361	0.999971	1	-0.815539	3.30294e-05	0.00129394	-0.856437	5.71443e-06	0.00047894
NUFIP1	hsa-mir-145	SNHG16	0.867494	0.999997	1	-0.753748	0.000237527	0.00388849	-0.856437	5.71443e-06	0.00047894
CSTA	hsa-mir-145	SNHG16	0.765667	0.99983	1	-0.730559	0.000433146	0.00544727	-0.856437	5.71443e-06	0.00047894
DR1	hsa-mir-145	SNHG16	0.873225	0.999998	1	-0.768679	0.000155792	0.00306008	-0.856437	5.71443e-06	0.00047894
RNF145	hsa-mir-145	SNHG16	0.718906	0.999427	1	-0.772522	0.000139074	0.00288486	-0.856437	5.71443e-06	0.00047894
NRG1	hsa-mir-145	SNHG16	0.713664	0.999353	1	-0.86102	4.54305e-06	0.000438319	-0.856437	5.71443e-06	0.00047894
DDX52	hsa-mir-145	SNHG16	0.861361	0.999996	1	-0.753286	0.000240539	0.00391108	-0.856437	5.71443e-06	0.00047894
ZBED6	hsa-mir-145	SNHG16	0.78808	0.999914	1	-0.821797	2.59946e-05	0.00114367	-0.856437	5.71443e-06	0.00047894
CCNC	hsa-mir-145	SNHG16	0.874057	0.999998	1	-0.754925	0.000230003	0.00381742	-0.856437	5.71443e-06	0.00047894
PWWP2A	hsa-mir-145	SNHG16	0.856417	0.999994	1	-0.784057	9.76147e-05	0.00235548	-0.856437	5.71443e-06	0.00047894
HSP90AB1	hsa-mir-145	SNHG16	0.831	0.999982	1	-0.732279	0.000415124	0.00532302	-0.856437	5.71443e-06	0.00047894
PTEN	hsa-mir-145	SNHG16	0.865365	0.999996	1	-0.760114	0.000199153	0.00352969	-0.856437	5.71443e-06	0.00047894
UGGT2	hsa-mir-145	SNHG16	0.849571	0.999992	1	-0.775397	0.000127571	0.00274578	-0.856437	5.71443e-06	0.00047894
TFRC	hsa-mir-145	SNHG16	0.841506	0.999989	1	-0.863356	4.02925e-06	0.000416007	-0.856437	5.71443e-06	0.00047894
DHX36	hsa-mir-145	SNHG16	0.825533	0.999978	1	-0.806778	4.55224e-05	0.00153638	-0.856437	5.71443e-06	0.00047894
NPAT	hsa-mir-145	SNHG16	0.817649	0.99997	1	-0.770199	0.000148991	0.00298796	-0.856437	5.71443e-06	0.00047894
TMED2	hsa-mir-145	SNHG16	0.924054	1	1	-0.743334	0.000313477	0.00454772	-0.856437	5.71443e-06	0.00047894
TIFA	hsa-mir-145	SNHG16	0.867129	0.999997	1	-0.811154	3.88617e-05	0.00140795	-0.856437	5.71443e-06	0.00047894
SELENOS	hsa-mir-145	SNHG16	0.905383	1	1	-0.812546	3.6923e-05	0.00137428	-0.856437	5.71443e-06	0.00047894
CSTF3	hsa-mir-145	SNHG16	0.907708	1	1	-0.819978	2.78946e-05	0.00118756	-0.856437	5.71443e-06	0.00047894
PAIP2	hsa-mir-145	SNHG16	0.819409	0.999971	1	-0.800566	5.66099e-05	0.00172628	-0.856437	5.71443e-06	0.00047894
RBM25	hsa-mir-145	SNHG16	0.888119	0.999999	1	-0.802629	5.27019e-05	0.00165934	-0.856437	5.71443e-06	0.00047894
CXCL8	hsa-mir-145	SNHG16	0.778484	0.999884	1	-0.797523	6.28209e-05	0.0018365	-0.856437	5.71443e-06	0.00047894
UAP1	hsa-mir-145	SNHG16	0.845784	0.999991	1	-0.848305	8.42695e-06	0.000614924	-0.856437	5.71443e-06	0.00047894
RPL7L1	hsa-mir-145	SNHG16	0.917254	1	1	-0.766365	0.000166641	0.00317182	-0.856437	5.71443e-06	0.00047894
DNAJC1	hsa-mir-145	SNHG16	0.894685	0.999999	1	-0.817587	3.05692e-05	0.00124721	-0.856437	5.71443e-06	0.00047894
HIVEP1	hsa-mir-145	SNHG16	0.732176	0.999584	1	-0.723849	0.000509778	0.00599905	-0.856437	5.71443e-06	0.00047894
PAXBP1	hsa-mir-145	SNHG16	0.77103	0.999855	1	-0.73419	0.000395834	0.00518352	-0.856437	5.71443e-06	0.00047894
RFK	hsa-mir-145	SNHG16	0.839704	0.999988	1	-0.749119	0.000269138	0.00417365	-0.856437	5.71443e-06	0.00047894
NOP14	hsa-mir-145	SNHG16	0.921482	1	1	-0.836474	1.42741e-05	0.000824385	-0.856437	5.71443e-06	0.00047894
PDPN	hsa-mir-145	SNHG16	0.82254	0.999975	1	-0.821364	2.64364e-05	0.00115293	-0.856437	5.71443e-06	0.00047894
THOC1	hsa-mir-145	SNHG16	0.827753	0.999979	1	-0.769512	0.000152031	0.00302015	-0.856437	5.71443e-06	0.00047894
SELENOI	hsa-mir-145	SNHG16	0.885449	0.999999	1	-0.810862	3.92781e-05	0.00141589	-0.856437	5.71443e-06	0.00047894
IWS1	hsa-mir-145	SNHG16	0.899188	1	1	-0.765067	0.000173003	0.00324742	-0.856437	5.71443e-06	0.00047894
HNRNPA1L2	hsa-mir-145	SNHG16	0.866977	0.999997	1	-0.81423	3.46867e-05	0.00132844	-0.856437	5.71443e-06	0.00047894
TNFSF15	hsa-mir-145	SNHG16	0.578077	0.992463	1	-0.68857	0.00111997	0.00959235	-0.856437	5.71443e-06	0.00047894
FOXO3	hsa-mir-145	SNHG16	0.847512	0.999991	1	-0.915248	1.30941e-07	0.000103173	-0.856437	5.71443e-06	0.00047894
DUSP6	hsa-mir-145	SNHG16	0.739314	0.999652	1	-0.780583	0.000108834	0.00249888	-0.856437	5.71443e-06	0.00047894
HNRNPDL	hsa-mir-145	SNHG16	0.859749	0.999995	1	-0.809466	4.13257e-05	0.00146012	-0.856437	5.71443e-06	0.00047894
KCNH7	hsa-mir-145	SNHG16	0.722319	0.999471	1	-0.818126	2.99488e-05	0.00123271	-0.856437	5.71443e-06	0.00047894
FRG1	hsa-mir-145	SNHG16	0.851855	0.999993	1	-0.711316	0.000682904	0.00710684	-0.856437	5.71443e-06	0.00047894
IREB2	hsa-mir-145	SNHG16	0.871885	0.999997	1	-0.812345	3.71977e-05	0.00138142	-0.856437	5.71443e-06	0.00047894
SLC7A5	hsa-mir-145	SNHG16	0.640244	0.997184	1	-0.72638	0.000479657	0.00578648	-0.856437	5.71443e-06	0.00047894
PI3	hsa-mir-145	SNHG16	0.756847	0.999782	1	-0.694703	0.000984319	0.00886903	-0.856437	5.71443e-06	0.00047894
SRPRB	hsa-mir-145	SNHG16	0.802504	0.999947	1	-0.689025	0.0011094	0.00953706	-0.856437	5.71443e-06	0.00047894
WDR3	hsa-mir-145	SNHG16	0.882076	0.999999	1	-0.816889	3.13893e-05	0.00126161	-0.856437	5.71443e-06	0.00047894
SUCO	hsa-mir-145	SNHG16	0.822532	0.999975	1	-0.748109	0.000276481	0.00424266	-0.856437	5.71443e-06	0.00047894
CAMSAP2	hsa-mir-145	SNHG16	0.840003	0.999988	1	-0.792115	7.52678e-05	0.00202552	-0.856437	5.71443e-06	0.00047894
TAF13	hsa-mir-145	SNHG16	0.830823	0.999982	1	-0.704324	0.000798814	0.00779431	-0.856437	5.71443e-06	0.00047894
NEPRO	hsa-mir-145	SNHG16	0.905381	1	1	-0.785686	9.26989e-05	0.00229221	-0.856437	5.71443e-06	0.00047894
ESCO1	hsa-mir-145	SNHG16	0.81611	0.999968	1	-0.748769	0.000271663	0.00419815	-0.856437	5.71443e-06	0.00047894
TMEM233	hsa-mir-145	SNHG16	0.756651	0.999781	1	-0.894664	6.28944e-07	0.000172953	-0.856437	5.71443e-06	0.00047894
GK5	hsa-mir-145	SNHG16	0.79986	0.999942	1	-0.802715	5.25439e-05	0.00165703	-0.856437	5.71443e-06	0.00047894
SSR3	hsa-mir-145	SNHG16	0.866868	0.999997	1	-0.69027	0.00108092	0.00940917	-0.856437	5.71443e-06	0.00047894
CXCR2	hsa-mir-145	SNHG16	0.745944	0.999707	1	-0.738249	0.000357302	0.00488914	-0.856437	5.71443e-06	0.00047894
SPTY2D1	hsa-mir-145	SNHG16	0.933	1	1	-0.826776	2.13426e-05	0.00102781	-0.856437	5.71443e-06	0.00047894
PDCD10	hsa-mir-145	SNHG16	0.781471	0.999894	1	-0.745049	0.000299741	0.00444086	-0.856437	5.71443e-06	0.00047894
ELOVL5	hsa-mir-145	SNHG16	0.90402	1	1	-0.845574	9.55343e-06	0.000656775	-0.856437	5.71443e-06	0.00047894
TCERG1	hsa-mir-145	SNHG16	0.833775	0.999984	1	-0.812928	3.64054e-05	0.00136349	-0.856437	5.71443e-06	0.00047894
GSPT1	hsa-mir-145	SNHG16	0.93839	1	1	-0.871484	2.60717e-06	0.000330799	-0.856437	5.71443e-06	0.00047894
GCH1	hsa-mir-145	SNHG16	0.839714	0.999988	1	-0.868255	3.10989e-06	0.000363532	-0.856437	5.71443e-06	0.00047894
HSPA9	hsa-mir-145	SNHG16	0.896561	0.999999	1	-0.817044	3.12063e-05	0.00125809	-0.856437	5.71443e-06	0.00047894
ZNF800	hsa-mir-145	SNHG16	0.803619	0.999949	1	-0.797528	6.28097e-05	0.0018365	-0.856437	5.71443e-06	0.00047894
SYNCRIP	hsa-mir-145	SNHG16	0.889042	0.999999	1	-0.801621	5.45817e-05	0.00169185	-0.856437	5.71443e-06	0.00047894
FGL2	hsa-mir-145	SNHG16	0.810726	0.999961	1	-0.791972	7.56247e-05	0.00203178	-0.856437	5.71443e-06	0.00047894
LIG4	hsa-mir-145	SNHG16	0.781891	0.999896	1	-0.687728	0.00113974	0.00969529	-0.856437	5.71443e-06	0.00047894
MMD	hsa-mir-145	SNHG16	0.797186	0.999936	1	-0.733318	0.000404541	0.00525212	-0.856437	5.71443e-06	0.00047894
MAP4K4	hsa-mir-145	SNHG16	0.874032	0.999998	1	-0.898447	4.83503e-07	0.000160049	-0.856437	5.71443e-06	0.00047894
CPNE8	hsa-mir-145	SNHG16	0.7723	0.99986	1	-0.830033	1.86979e-05	0.000948959	-0.856437	5.71443e-06	0.00047894
SSRP1	hsa-mir-145	SNHG16	0.890931	0.999999	1	-0.764659	0.000175041	0.00326703	-0.856437	5.71443e-06	0.00047894
LONRF1	hsa-mir-145	SNHG16	0.859149	0.999995	1	-0.836683	1.41468e-05	0.000818493	-0.856437	5.71443e-06	0.00047894
NIPAL1	hsa-mir-145	SNHG16	0.7016	0.999152	1	-0.910235	1.98509e-07	0.000114058	-0.856437	5.71443e-06	0.00047894
SERPINB1	hsa-mir-145	SNHG16	0.764316	0.999823	1	-0.799799	5.81254e-05	0.00175362	-0.856437	5.71443e-06	0.00047894
ERO1A	hsa-mir-145	SNHG16	0.546533	0.988398	1	-0.695352	0.000970788	0.0087959	-0.856437	5.71443e-06	0.00047894
GNAI3	hsa-mir-145	SNHG16	0.87108	0.999997	1	-0.757528	0.000214066	0.00367442	-0.856437	5.71443e-06	0.00047894
PTBP3	hsa-mir-145	SNHG16	0.86012	0.999995	1	-0.917613	1.06644e-07	9.78806e-05	-0.856437	5.71443e-06	0.00047894
CCDC174	hsa-mir-145	SNHG16	0.832338	0.999983	1	-0.761483	0.000191615	0.00344709	-0.856437	5.71443e-06	0.00047894
RNF138	hsa-mir-145	SNHG16	0.839326	0.999987	1	-0.847828	8.61515e-06	0.000623507	-0.856437	5.71443e-06	0.00047894
CANX	hsa-mir-145	SNHG16	0.94963	1	1	-0.807638	4.41435e-05	0.0015148	-0.856437	5.71443e-06	0.00047894
PPA1	hsa-mir-145	SNHG16	0.839755	0.999988	1	-0.695013	0.000977827	0.00883348	-0.856437	5.71443e-06	0.00047894
VTA1	hsa-mir-145	SNHG16	0.865676	0.999996	1	-0.733545	0.000402262	0.00523322	-0.856437	5.71443e-06	0.00047894
CEP170	hsa-mir-145	SNHG16	0.796779	0.999936	1	-0.783544	9.92081e-05	0.00237269	-0.856437	5.71443e-06	0.00047894
CHST11	hsa-mir-145	SNHG16	0.709707	0.999292	1	-0.716481	0.000606483	0.00661288	-0.856437	5.71443e-06	0.00047894
BMX	hsa-mir-145	SNHG16	0.813498	0.999964	1	-0.697648	0.000924133	0.00852899	-0.856437	5.71443e-06	0.00047894
STXBP5	hsa-mir-145	SNHG16	0.784473	0.999904	1	-0.695504	0.000967625	0.0087778	-0.856437	5.71443e-06	0.00047894
GMFB	hsa-mir-145	SNHG16	0.795803	0.999933	1	-0.746068	0.000291819	0.00437241	-0.856437	5.71443e-06	0.00047894
SUMO2	hsa-mir-145	SNHG16	0.851832	0.999993	1	-0.756171	0.000222258	0.00375195	-0.856437	5.71443e-06	0.00047894
TOMM20	hsa-mir-145	SNHG16	0.915991	1	1	-0.802909	5.21885e-05	0.00164987	-0.856437	5.71443e-06	0.00047894
KLF3	hsa-mir-145	SNHG16	0.753826	0.999763	1	-0.799221	5.92876e-05	0.00177505	-0.856437	5.71443e-06	0.00047894
TCEB1	hsa-mir-145	SNHG16	0.856641	0.999994	1	-0.829234	1.93193e-05	0.000967878	-0.856437	5.71443e-06	0.00047894
AZI2	hsa-mir-145	SNHG16	0.890436	0.999999	1	-0.754005	0.000235865	0.00387241	-0.856437	5.71443e-06	0.00047894
ZBTB33	hsa-mir-145	SNHG16	0.851898	0.999993	1	-0.706505	0.000761043	0.00758281	-0.856437	5.71443e-06	0.00047894
RPL22	hsa-mir-145	SNHG16	0.911916	1	1	-0.744158	0.000306812	0.00449843	-0.856437	5.71443e-06	0.00047894
HNRNPH1	hsa-mir-145	SNHG16	0.843327	0.999989	1	-0.860369	4.69574e-06	0.00044515	-0.856437	5.71443e-06	0.00047894
XRN1	hsa-mir-145	SNHG16	0.753427	0.99976	1	-0.771058	0.000145255	0.00295016	-0.856437	5.71443e-06	0.00047894
SURF6	hsa-mir-145	SNHG16	0.842651	0.999989	1	-0.688398	0.00112398	0.00961326	-0.856437	5.71443e-06	0.00047894
C9orf72	hsa-mir-145	SNHG16	0.748399	0.999726	1	-0.894929	6.1768e-07	0.000172195	-0.856437	5.71443e-06	0.00047894
KYNU	hsa-mir-145	SNHG16	0.82202	0.999974	1	-0.751767	0.000250651	0.0040078	-0.856437	5.71443e-06	0.00047894
HEATR1	hsa-mir-145	SNHG16	0.923984	1	1	-0.849815	7.85394e-06	0.000586786	-0.856437	5.71443e-06	0.00047894
SHOC2	hsa-mir-145	SNHG16	0.792733	0.999926	1	-0.739757	0.000343812	0.00479053	-0.856437	5.71443e-06	0.00047894
FAM65B	hsa-mir-145	SNHG16	0.763659	0.99982	1	-0.814863	3.38772e-05	0.00131223	-0.856437	5.71443e-06	0.00047894
FAS	hsa-mir-145	SNHG16	0.893971	0.999999	1	-0.819689	2.82074e-05	0.00119282	-0.856437	5.71443e-06	0.00047894
SNX16	hsa-mir-145	SNHG16	0.737006	0.999631	1	-0.709483	0.000711861	0.00728535	-0.856437	5.71443e-06	0.00047894
G0S2	hsa-mir-145	SNHG16	0.74582	0.999706	1	-0.783504	9.93321e-05	0.00237506	-0.856437	5.71443e-06	0.00047894
THAP2	hsa-mir-145	SNHG16	0.69429	0.999007	1	-0.834676	1.54089e-05	0.000853232	-0.856437	5.71443e-06	0.00047894
IFNGR1	hsa-mir-145	SNHG16	0.784219	0.999903	1	-0.791364	7.71516e-05	0.00205636	-0.856437	5.71443e-06	0.00047894
F11R	hsa-mir-145	SNHG16	0.72138	0.999459	1	-0.777411	0.000119998	0.00265309	-0.856437	5.71443e-06	0.00047894
SNW1	hsa-mir-145	SNHG16	0.934631	1	1	-0.835271	1.50254e-05	0.000843097	-0.856437	5.71443e-06	0.00047894
WAPL	hsa-mir-145	SNHG16	0.885553	0.999999	1	-0.820483	2.73558e-05	0.00117471	-0.856437	5.71443e-06	0.00047894
TDRD6	hsa-mir-145	SNHG16	0.762889	0.999816	1	-0.693263	0.00101489	0.0090379	-0.856437	5.71443e-06	0.00047894
DDX10	hsa-mir-145	SNHG16	0.87936	0.999998	1	-0.800806	5.61433e-05	0.00172026	-0.856437	5.71443e-06	0.00047894
C2orf69	hsa-mir-145	SNHG16	0.814099	0.999965	1	-0.7163	0.000609035	0.00662873	-0.856437	5.71443e-06	0.00047894
NKX3-1	hsa-mir-145	SNHG16	0.665483	0.998225	1	-0.759622	0.000201921	0.00355445	-0.856437	5.71443e-06	0.00047894
TAF1A	hsa-mir-145	SNHG16	0.854461	0.999994	1	-0.81257	3.68902e-05	0.00137398	-0.856437	5.71443e-06	0.00047894
ETS1	hsa-mir-145	SNHG16	0.772221	0.99986	1	-0.850709	7.53046e-06	0.000573881	-0.856437	5.71443e-06	0.00047894
RAB27A	hsa-mir-145	SNHG16	0.880772	0.999998	1	-0.839219	1.26783e-05	0.000769258	-0.856437	5.71443e-06	0.00047894
EPHA5	hsa-mir-145	SNHG16	0.813187	0.999964	1	-0.743706	0.000310453	0.00452568	-0.856437	5.71443e-06	0.00047894
MTF1	hsa-mir-145	SNHG16	0.876788	0.999998	1	-0.883816	1.26983e-06	0.000239403	-0.856437	5.71443e-06	0.00047894
HNRNPM	hsa-mir-145	SNHG16	0.901128	1	1	-0.775283	0.000128015	0.00275102	-0.856437	5.71443e-06	0.00047894
SWAP70	hsa-mir-145	SNHG16	0.814316	0.999965	1	-0.725783	0.00048663	0.00583794	-0.856437	5.71443e-06	0.00047894
FBXO28	hsa-mir-145	SNHG16	0.878529	0.999998	1	-0.848371	8.40125e-06	0.00061406	-0.856437	5.71443e-06	0.00047894
YBX1	hsa-mir-145	SNHG16	0.915608	1	1	-0.718203	0.00058263	0.00647981	-0.856437	5.71443e-06	0.00047894
WISP1	hsa-mir-145	SNHG16	0.760357	0.999802	1	-0.767727	0.00016018	0.00310742	-0.856437	5.71443e-06	0.00047894
IVNS1ABP	hsa-mir-145	SNHG16	0.669288	0.998351	1	-0.854684	6.22564e-06	0.000520535	-0.856437	5.71443e-06	0.00047894
STRAP	hsa-mir-145	SNHG16	0.911287	1	1	-0.788342	8.5129e-05	0.00218218	-0.856437	5.71443e-06	0.00047894
IL18R1	hsa-mir-145	SNHG16	0.735848	0.99962	1	-0.82891	1.95762e-05	0.000975786	-0.856437	5.71443e-06	0.00047894
TGFB3	hsa-mir-145	SNHG16	0.798872	0.99994	1	-0.808227	4.3219e-05	0.00149762	-0.856437	5.71443e-06	0.00047894
XRCC4	hsa-mir-145	SNHG16	0.838211	0.999987	1	-0.763319	0.000181883	0.00334133	-0.856437	5.71443e-06	0.00047894
TCP1	hsa-mir-145	SNHG16	0.926146	1	1	-0.75594	0.000223672	0.00376324	-0.856437	5.71443e-06	0.00047894
PTX3	hsa-mir-145	SNHG16	0.871113	0.999997	1	-0.830622	1.825e-05	0.000939383	-0.856437	5.71443e-06	0.00047894
SLC25A32	hsa-mir-145	SNHG16	0.909698	1	1	-0.851806	7.14904e-06	0.000560629	-0.856437	5.71443e-06	0.00047894
PTMA	hsa-mir-145	SNHG16	0.914534	1	1	-0.836947	1.39875e-05	0.000815287	-0.856437	5.71443e-06	0.00047894
GPATCH2	hsa-mir-145	SNHG16	0.806001	0.999953	1	-0.753505	0.000239108	0.00389964	-0.856437	5.71443e-06	0.00047894
SOWAHC	hsa-mir-145	SNHG16	0.701729	0.999154	1	-0.880842	1.5212e-06	0.000257458	-0.856437	5.71443e-06	0.00047894
AGPAT5	hsa-mir-145	SNHG16	0.916444	1	1	-0.783469	9.94415e-05	0.00237626	-0.856437	5.71443e-06	0.00047894
CCNJ	hsa-mir-145	SNHG16	0.875698	0.999998	1	-0.885234	1.16305e-06	0.000231536	-0.856437	5.71443e-06	0.00047894
MRPS22	hsa-mir-145	SNHG16	0.922676	1	1	-0.837697	1.35434e-05	0.000800621	-0.856437	5.71443e-06	0.00047894
SLF1	hsa-mir-145	SNHG16	0.879356	0.999998	1	-0.775612	0.000126746	0.00273294	-0.856437	5.71443e-06	0.00047894
SETX	hsa-mir-145	SNHG16	0.859425	0.999995	1	-0.807325	4.4641e-05	0.00152033	-0.856437	5.71443e-06	0.00047894
PIK3CA	hsa-mir-145	SNHG16	0.791053	0.999922	1	-0.748336	0.000274814	0.00422764	-0.856437	5.71443e-06	0.00047894
UBE2J1	hsa-mir-145	SNHG16	0.903508	1	1	-0.814068	3.48975e-05	0.00133379	-0.856437	5.71443e-06	0.00047894
XIAP	hsa-mir-145	SNHG16	0.81297	0.999964	1	-0.739341	0.000347487	0.00481148	-0.856437	5.71443e-06	0.00047894
LITAF	hsa-mir-145	SNHG16	0.831807	0.999983	1	-0.888363	9.54187e-07	0.000210588	-0.856437	5.71443e-06	0.00047894
IL1R2	hsa-mir-145	SNHG16	0.669881	0.998369	1	-0.824694	2.31948e-05	0.00107034	-0.856437	5.71443e-06	0.00047894
FAM126B	hsa-mir-145	SNHG16	0.785352	0.999906	1	-0.896929	5.37959e-07	0.000165354	-0.856437	5.71443e-06	0.00047894
PA2G4	hsa-mir-145	SNHG16	0.861745	0.999996	1	-0.78915	8.29291e-05	0.00214918	-0.856437	5.71443e-06	0.00047894
BTNL8	hsa-mir-145	SNHG16	0.705731	0.999226	1	-0.806631	4.5762e-05	0.00153932	-0.856437	5.71443e-06	0.00047894
PELI1	hsa-mir-145	SNHG16	0.739081	0.99965	1	-0.898903	4.68102e-07	0.000157923	-0.856437	5.71443e-06	0.00047894
SDAD1	hsa-mir-145	SNHG16	0.859519	0.999995	1	-0.773922	0.000133371	0.00281741	-0.856437	5.71443e-06	0.00047894
ZNF765	hsa-mir-145	SNHG16	0.832068	0.999983	1	-0.696238	0.000952545	0.00869065	-0.856437	5.71443e-06	0.00047894
RBM27	hsa-mir-145	SNHG16	0.853004	0.999993	1	-0.697542	0.000926239	0.00854174	-0.856437	5.71443e-06	0.00047894
MFAP1	hsa-mir-145	SNHG16	0.8928	0.999999	1	-0.703135	0.000820058	0.00792067	-0.856437	5.71443e-06	0.00047894
ABCF1	hsa-mir-145	SNHG16	0.89893	1	1	-0.80914	4.1817e-05	0.00147104	-0.856437	5.71443e-06	0.00047894
SEH1L	hsa-mir-145	SNHG16	0.857958	0.999995	1	-0.884445	1.22145e-06	0.000234891	-0.856437	5.71443e-06	0.00047894
ZNF451	hsa-mir-145	SNHG16	0.823323	0.999976	1	-0.813787	3.52644e-05	0.00134207	-0.856437	5.71443e-06	0.00047894
FGD4	hsa-mir-145	SNHG16	0.723245	0.999483	1	-0.875495	2.08041e-06	0.000298533	-0.856437	5.71443e-06	0.00047894
PTRH2	hsa-mir-145	SNHG16	0.891902	0.999999	1	-0.866373	3.43926e-06	0.000382472	-0.856437	5.71443e-06	0.00047894
GK	hsa-mir-145	SNHG16	0.675673	0.998545	1	-0.772959	0.000137272	0.00286248	-0.856437	5.71443e-06	0.00047894
CCDC178	hsa-mir-145	SNHG16	0.803263	0.999948	1	-0.702388	0.00083362	0.00800483	-0.856437	5.71443e-06	0.00047894
MPP6	hsa-mir-145	SNHG16	0.732363	0.999586	1	-0.704348	0.000798399	0.00779133	-0.856437	5.71443e-06	0.00047894
ZNF24	hsa-mir-145	SNHG16	0.835822	0.999985	1	-0.743291	0.000313828	0.00455094	-0.856437	5.71443e-06	0.00047894
IL1B	hsa-mir-145	SNHG16	0.742225	0.999677	1	-0.768083	0.000158529	0.00308775	-0.856437	5.71443e-06	0.00047894
C9orf84	hsa-mir-145	SNHG16	0.747711	0.999721	1	-0.812348	3.7194e-05	0.00138142	-0.856437	5.71443e-06	0.00047894
PRRC2C	hsa-mir-145	SNHG16	0.646171	0.997464	1	-0.780159	0.000110273	0.0025221	-0.856437	5.71443e-06	0.00047894
TRA2B	hsa-mir-145	SNHG16	0.915529	1	1	-0.887328	1.01939e-06	0.00021885	-0.856437	5.71443e-06	0.00047894
PDE7A	hsa-mir-145	SNHG16	0.757315	0.999785	1	-0.858109	5.26039e-06	0.000476317	-0.856437	5.71443e-06	0.00047894
ERRFI1	hsa-mir-145	SNHG16	0.536902	0.986867	1	-0.719714	0.000562336	0.00634801	-0.856437	5.71443e-06	0.00047894
ZC3H12C	hsa-mir-145	SNHG16	0.841836	0.999989	1	-0.913414	1.52916e-07	0.000104577	-0.856437	5.71443e-06	0.00047894
IFITM2	hsa-mir-145	SNHG16	0.793493	0.999928	1	-0.744528	0.000303865	0.0044772	-0.856437	5.71443e-06	0.00047894
SEC24A	hsa-mir-145	SNHG16	0.709737	0.999292	1	-0.861497	4.43395e-06	0.000435057	-0.856437	5.71443e-06	0.00047894
NMD3	hsa-mir-145	SNHG16	0.857473	0.999995	1	-0.746761	0.000286531	0.00433013	-0.856437	5.71443e-06	0.00047894
UTP11	hsa-mir-145	SNHG16	0.867573	0.999997	1	-0.750055	0.000262478	0.00411262	-0.856437	5.71443e-06	0.00047894
UBXN4	hsa-mir-145	SNHG16	0.831908	0.999983	1	-0.740813	0.00033461	0.00471399	-0.856437	5.71443e-06	0.00047894
SLC30A7	hsa-mir-145	SNHG16	0.884151	0.999999	1	-0.91546	1.2858e-07	0.000103173	-0.856437	5.71443e-06	0.00047894
PLEKHG1	hsa-mir-145	SNHG16	0.716393	0.999392	1	-0.796946	6.40608e-05	0.00185486	-0.856437	5.71443e-06	0.00047894
ZUFSP	hsa-mir-145	SNHG16	0.80222	0.999947	1	-0.767272	0.000162317	0.00312474	-0.856437	5.71443e-06	0.00047894
BASP1	hsa-mir-145	SNHG16	0.855886	0.999994	1	-0.786203	9.11831e-05	0.00227226	-0.856437	5.71443e-06	0.00047894
NOLC1	hsa-mir-145	SNHG16	0.861081	0.999995	1	-0.847075	8.91944e-06	0.000631306	-0.856437	5.71443e-06	0.00047894
ITPRIPL2	hsa-mir-145	SNHG16	0.898264	1	1	-0.853528	6.58357e-06	0.000533575	-0.856437	5.71443e-06	0.00047894
CNOT2	hsa-mir-145	SNHG16	0.886349	0.999999	1	-0.811034	3.90324e-05	0.00141173	-0.856437	5.71443e-06	0.00047894
WDR12	hsa-mir-145	SNHG16	0.916648	1	1	-0.798894	5.99546e-05	0.00178669	-0.856437	5.71443e-06	0.00047894
SDCBP	hsa-mir-145	SNHG16	0.856791	0.999994	1	-0.918425	9.92477e-08	9.57375e-05	-0.856437	5.71443e-06	0.00047894
SLC4A7	hsa-mir-145	SNHG16	0.793782	0.999929	1	-0.928405	3.84146e-08	7.2102e-05	-0.856437	5.71443e-06	0.00047894
PREX2	hsa-mir-145	SNHG16	0.80626	0.999954	1	-0.708199	0.000732725	0.00741458	-0.856437	5.71443e-06	0.00047894
GTF2A2	hsa-mir-145	SNHG16	0.876069	0.999998	1	-0.697994	0.000917261	0.00849164	-0.856437	5.71443e-06	0.00047894
BRWD1	hsa-mir-145	SNHG16	0.809925	0.999959	1	-0.807736	4.39878e-05	0.00151129	-0.856437	5.71443e-06	0.00047894
NOL11	hsa-mir-145	SNHG16	0.908007	1	1	-0.76665	0.000165274	0.00315393	-0.856437	5.71443e-06	0.00047894
USP8	hsa-mir-145	SNHG16	0.835217	0.999985	1	-0.744183	0.000306613	0.0044976	-0.856437	5.71443e-06	0.00047894
ADAMTS9	hsa-mir-145	SNHG16	0.861019	0.999995	1	-0.801926	5.40067e-05	0.00168078	-0.856437	5.71443e-06	0.00047894
KRR1	hsa-mir-145	SNHG16	0.828842	0.99998	1	-0.710229	0.000699951	0.00722045	-0.856437	5.71443e-06	0.00047894
METTL9	hsa-mir-145	SNHG16	0.868939	0.999997	1	-0.825547	2.24204e-05	0.00105213	-0.856437	5.71443e-06	0.00047894
NIPBL	hsa-mir-145	SNHG16	0.803312	0.999949	1	-0.806799	4.54882e-05	0.00153633	-0.856437	5.71443e-06	0.00047894
CREM	hsa-mir-145	SNHG16	0.774679	0.99987	1	-0.823229	2.45768e-05	0.00110666	-0.856437	5.71443e-06	0.00047894
KRAS	hsa-mir-145	SNHG16	0.7928	0.999926	1	-0.763079	0.000183128	0.00335591	-0.856437	5.71443e-06	0.00047894
SLC6A14	hsa-mir-145	SNHG16	0.801642	0.999945	1	-0.715933	0.000614232	0.0066571	-0.856437	5.71443e-06	0.00047894
THAP12	hsa-mir-145	SNHG16	0.823102	0.999975	1	-0.707619	0.000742321	0.00746563	-0.856437	5.71443e-06	0.00047894
SLC2A3	hsa-mir-145	SNHG16	0.64343	0.997338	1	-0.788973	8.3408e-05	0.00215668	-0.856437	5.71443e-06	0.00047894
DHX9	hsa-mir-145	SNHG16	0.904267	1	1	-0.812278	3.72892e-05	0.00138264	-0.856437	5.71443e-06	0.00047894
ADAM10	hsa-mir-145	SNHG16	0.747424	0.999718	1	-0.753703	0.000237819	0.00388967	-0.856437	5.71443e-06	0.00047894
CCNT1	hsa-mir-145	SNHG16	0.870433	0.999997	1	-0.924658	5.56975e-08	7.87256e-05	-0.856437	5.71443e-06	0.00047894
CEP135	hsa-mir-145	SNHG16	0.743429	0.999687	1	-0.741915	0.000325232	0.00463851	-0.856437	5.71443e-06	0.00047894
GRPEL1	hsa-mir-145	SNHG16	0.804478	0.999951	1	-0.829121	1.94089e-05	0.000970067	-0.856437	5.71443e-06	0.00047894
ZNF286B	hsa-mir-145	SNHG16	0.636905	0.997016	1	-0.697264	0.000931793	0.00857282	-0.856437	5.71443e-06	0.00047894
RBM26	hsa-mir-145	SNHG16	0.825698	0.999978	1	-0.762545	0.000185933	0.00338363	-0.856437	5.71443e-06	0.00047894
RPS6KB1	hsa-mir-145	SNHG16	0.840359	0.999988	1	-0.781873	0.000104547	0.00244575	-0.856437	5.71443e-06	0.00047894
AFTPH	hsa-mir-145	SNHG16	0.760508	0.999803	1	-0.781164	0.000106886	0.00247912	-0.856437	5.71443e-06	0.00047894
RSBN1	hsa-mir-145	SNHG16	0.822007	0.999974	1	-0.897729	5.08635e-07	0.000161921	-0.856437	5.71443e-06	0.00047894
ARL13B	hsa-mir-145	SNHG16	0.855237	0.999994	1	-0.759552	0.00020232	0.00355786	-0.856437	5.71443e-06	0.00047894
APOLD1	hsa-mir-145	SNHG16	0.822019	0.999974	1	-0.801666	5.44966e-05	0.00169033	-0.856437	5.71443e-06	0.00047894
KPNB1	hsa-mir-145	SNHG16	0.899255	1	1	-0.793292	7.23971e-05	0.00197666	-0.856437	5.71443e-06	0.00047894
IL1R1	hsa-mir-145	SNHG16	0.765748	0.99983	1	-0.736286	0.00037553	0.00502741	-0.856437	5.71443e-06	0.00047894
CXCL3	hsa-mir-145	SNHG16	0.729997	0.999561	1	-0.750888	0.000256668	0.00405624	-0.856437	5.71443e-06	0.00047894
IL1RAP	hsa-mir-145	SNHG16	0.700461	0.99913	1	-0.826078	2.19495e-05	0.00104074	-0.856437	5.71443e-06	0.00047894
PPP2CA	hsa-mir-145	SNHG16	0.87796	0.999998	1	-0.77671	0.00012259	0.00268519	-0.856437	5.71443e-06	0.00047894
RPL36AL	hsa-mir-145	SNHG16	0.910439	1	1	-0.713952	0.000642961	0.00684023	-0.856437	5.71443e-06	0.00047894
GNG2	hsa-mir-145	SNHG16	0.866205	0.999997	1	-0.882535	1.37333e-06	0.000247593	-0.856437	5.71443e-06	0.00047894
KBTBD2	hsa-mir-145	SNHG16	0.840865	0.999988	1	-0.895167	6.07679e-07	0.000171785	-0.856437	5.71443e-06	0.00047894
BMP2	hsa-mir-145	SNHG16	0.612853	0.995548	1	-0.793578	7.17124e-05	0.00196552	-0.856437	5.71443e-06	0.00047894
FKBP4	hsa-mir-145	SNHG16	0.787272	0.999912	1	-0.717648	0.000590227	0.0065217	-0.856437	5.71443e-06	0.00047894
ARF6	hsa-mir-145	SNHG16	0.919343	1	1	-0.859863	4.81748e-06	0.000451109	-0.856437	5.71443e-06	0.00047894
S100A10	hsa-mir-145	SNHG16	0.681693	0.99871	1	-0.698907	0.000899348	0.00839453	-0.856437	5.71443e-06	0.00047894
RAB1A	hsa-mir-145	SNHG16	0.878761	0.999998	1	-0.776231	0.00012439	0.00270782	-0.856437	5.71443e-06	0.00047894
HBEGF	hsa-mir-145	SNHG16	0.688449	0.998877	1	-0.689123	0.00110714	0.00952975	-0.856437	5.71443e-06	0.00047894
ARFIP1	hsa-mir-145	SNHG16	0.828803	0.99998	1	-0.68696	0.001158	0.00978574	-0.856437	5.71443e-06	0.00047894
ANXA3	hsa-mir-145	SNHG16	0.721633	0.999463	1	-0.796431	6.51847e-05	0.00187223	-0.856437	5.71443e-06	0.00047894
FMR1	hsa-mir-145	SNHG16	0.744	0.999692	1	-0.736171	0.000376619	0.00503769	-0.856437	5.71443e-06	0.00047894
BRIX1	hsa-mir-145	SNHG16	0.859938	0.999995	1	-0.778951	0.000114464	0.00257764	-0.856437	5.71443e-06	0.00047894
PTPRC	hsa-mir-145	SNHG16	0.681966	0.998717	1	-0.726334	0.000480197	0.00579026	-0.856437	5.71443e-06	0.00047894
CHSY1	hsa-mir-145	SNHG16	0.726538	0.999522	1	-0.771855	0.000141864	0.00291407	-0.856437	5.71443e-06	0.00047894
DDX3X	hsa-mir-145	SNHG16	0.759303	0.999796	1	-0.847913	8.58155e-06	0.000621712	-0.856437	5.71443e-06	0.00047894
RASA1	hsa-mir-145	SNHG16	0.752477	0.999754	1	-0.774437	0.000131323	0.00279126	-0.856437	5.71443e-06	0.00047894
C11orf58	hsa-mir-145	SNHG16	0.818585	0.999971	1	-0.697003	0.00093704	0.00860094	-0.856437	5.71443e-06	0.00047894
DMTF1	hsa-mir-145	SNHG16	0.599524	0.994515	1	-0.712945	0.000657987	0.00694054	-0.856437	5.71443e-06	0.00047894
MEX3C	hsa-mir-145	SNHG16	0.880493	0.999998	1	-0.82859	1.98334e-05	0.000982255	-0.856437	5.71443e-06	0.00047894
DIAPH2	hsa-mir-145	SNHG16	0.781186	0.999893	1	-0.714541	0.000634315	0.00678442	-0.856437	5.71443e-06	0.00047894
QTRT2	hsa-mir-145	SNHG16	0.908819	1	1	-0.876544	1.95875e-06	0.000290209	-0.856437	5.71443e-06	0.00047894
SIRT1	hsa-mir-145	SNHG16	0.807058	0.999955	1	-0.793874	7.10112e-05	0.0019559	-0.856437	5.71443e-06	0.00047894
ZBTB11	hsa-mir-145	SNHG16	0.844116	0.99999	1	-0.810077	4.04199e-05	0.00144005	-0.856437	5.71443e-06	0.00047894
EMP2	hsa-mir-145	SNHG16	0.787586	0.999913	1	-0.754013	0.000235814	0.00387241	-0.856437	5.71443e-06	0.00047894
ST6GALNAC3	hsa-mir-145	SNHG16	0.903058	1	1	-0.777653	0.000119114	0.0026413	-0.856437	5.71443e-06	0.00047894
IL18RAP	hsa-mir-145	SNHG16	0.658466	0.997974	1	-0.827596	2.06487e-05	0.0010078	-0.856437	5.71443e-06	0.00047894
ZNF286A	hsa-mir-145	SNHG16	0.902624	1	1	-0.776256	0.000124294	0.00270741	-0.856437	5.71443e-06	0.00047894
CCNH	hsa-mir-145	SNHG16	0.837092	0.999986	1	-0.916825	1.1427e-07	0.000100323	-0.856437	5.71443e-06	0.00047894
GLIPR1	hsa-mir-145	SNHG16	0.907848	1	1	-0.841824	1.13067e-05	0.000722165	-0.856437	5.71443e-06	0.00047894
SFPQ	hsa-mir-145	SNHG16	0.886916	0.999999	1	-0.872484	2.46628e-06	0.000323074	-0.856437	5.71443e-06	0.00047894
ORMDL1	hsa-mir-145	SNHG16	0.810136	0.99996	1	-0.723774	0.000510689	0.0060051	-0.856437	5.71443e-06	0.00047894
LRRC8B	hsa-mir-145	SNHG16	0.872531	0.999998	1	-0.813152	3.61047e-05	0.00135688	-0.856437	5.71443e-06	0.00047894
TAF1B	hsa-mir-145	SNHG16	0.882044	0.999999	1	-0.751868	0.000249971	0.00400092	-0.856437	5.71443e-06	0.00047894
USP47	hsa-mir-145	SNHG16	0.796034	0.999934	1	-0.689853	0.00109039	0.00945533	-0.856437	5.71443e-06	0.00047894
STARD13	hsa-mir-145	SNHG16	0.887867	0.999999	1	-0.875602	2.06766e-06	0.000297005	-0.856437	5.71443e-06	0.00047894
CYP7B1	hsa-mir-145	SNHG16	0.790442	0.99992	1	-0.767499	0.000161251	0.00311652	-0.856437	5.71443e-06	0.00047894
SLC9B2	hsa-mir-145	SNHG16	0.917561	1	1	-0.885666	1.13207e-06	0.000228263	-0.856437	5.71443e-06	0.00047894
TMEM170B	hsa-mir-145	SNHG16	0.691687	0.998951	1	-0.704787	0.000790678	0.00774554	-0.856437	5.71443e-06	0.00047894
MRPS30	hsa-mir-145	SNHG16	0.828737	0.99998	1	-0.708196	0.000732776	0.00741458	-0.856437	5.71443e-06	0.00047894
RP2	hsa-mir-145	SNHG16	0.788053	0.999914	1	-0.782405	0.000102821	0.00242411	-0.856437	5.71443e-06	0.00047894
MDFIC	hsa-mir-145	SNHG16	0.76464	0.999825	1	-0.701346	0.000852866	0.00812594	-0.856437	5.71443e-06	0.00047894
VPS26A	hsa-mir-145	SNHG16	0.754775	0.999769	1	-0.701677	0.000846723	0.00808703	-0.856437	5.71443e-06	0.00047894
PLSCR1	hsa-mir-145	SNHG16	0.844723	0.99999	1	-0.860626	4.63495e-06	0.000442834	-0.856437	5.71443e-06	0.00047894
NIPA2	hsa-mir-145	SNHG16	0.918507	1	1	-0.780646	0.000108621	0.00249527	-0.856437	5.71443e-06	0.00047894
SPDYA	hsa-mir-145	SNHG16	0.675162	0.99853	1	-0.746075	0.000291769	0.00437241	-0.856437	5.71443e-06	0.00047894
LRFN5	hsa-mir-145	SNHG16	0.829224	0.999981	1	-0.811615	3.82098e-05	0.0013988	-0.856437	5.71443e-06	0.00047894
CSRP2	hsa-mir-145	SNHG16	0.74623	0.999709	1	-0.806727	4.5606e-05	0.00153715	-0.856437	5.71443e-06	0.00047894
OLA1	hsa-mir-145	SNHG16	0.878713	0.999998	1	-0.744737	0.000302201	0.00446106	-0.856437	5.71443e-06	0.00047894
ZNF222	hsa-mir-145	SNHG16	0.834629	0.999985	1	-0.828668	1.97701e-05	0.000980492	-0.856437	5.71443e-06	0.00047894
ACER3	hsa-mir-145	SNHG16	0.855389	0.999994	1	-0.784801	9.53436e-05	0.00232901	-0.856437	5.71443e-06	0.00047894
ICE1	hsa-mir-145	SNHG16	0.813576	0.999964	1	-0.719902	0.000559851	0.00633006	-0.856437	5.71443e-06	0.00047894
CCT5	hsa-mir-145	SNHG16	0.848733	0.999992	1	-0.708408	0.000729295	0.0073947	-0.856437	5.71443e-06	0.00047894
ZFC3H1	hsa-mir-145	SNHG16	0.612628	0.995532	1	-0.755626	0.000225616	0.00378123	-0.856437	5.71443e-06	0.00047894
GCLM	hsa-mir-145	SNHG16	0.835208	0.999985	1	-0.735384	0.000384154	0.00509651	-0.856437	5.71443e-06	0.00047894
ACAP2	hsa-mir-145	SNHG16	0.794727	0.999931	1	-0.732576	0.000412077	0.00530219	-0.856437	5.71443e-06	0.00047894
SRSF11	hsa-mir-145	SNHG16	0.731502	0.999577	1	-0.716254	0.000609688	0.00663099	-0.856437	5.71443e-06	0.00047894
TMOD1	hsa-mir-145	SNHG16	0.713933	0.999357	1	-0.765466	0.000171024	0.00322613	-0.856437	5.71443e-06	0.00047894
CD69	hsa-mir-145	SNHG16	0.582972	0.992978	1	-0.76258	0.000185748	0.0033824	-0.856437	5.71443e-06	0.00047894
CSNK2A1	hsa-mir-145	SNHG16	0.966243	1	1	-0.866499	3.41639e-06	0.000380827	-0.856437	5.71443e-06	0.00047894
GABPB1	hsa-mir-145	SNHG16	0.91308	1	1	-0.937202	1.47482e-08	6.31692e-05	-0.856437	5.71443e-06	0.00047894
PAPOLG	hsa-mir-145	SNHG16	0.899156	1	1	-0.903856	3.25929e-07	0.000140452	-0.856437	5.71443e-06	0.00047894
ACSL5	hsa-mir-145	SNHG16	0.754286	0.999766	1	-0.771749	0.000142309	0.00291855	-0.856437	5.71443e-06	0.00047894
ZNF254	hsa-mir-145	SNHG16	0.78805	0.999914	1	-0.82494	2.29683e-05	0.00106508	-0.856437	5.71443e-06	0.00047894
KBTBD8	hsa-mir-145	SNHG16	0.73738	0.999635	1	-0.79791	6.19999e-05	0.00182297	-0.856437	5.71443e-06	0.00047894
RDH10	hsa-mir-145	SNHG16	0.84168	0.999989	1	-0.838847	1.28856e-05	0.00077569	-0.856437	5.71443e-06	0.00047894
PLXNC1	hsa-mir-145	SNHG16	0.738473	0.999645	1	-0.814315	3.45773e-05	0.001328	-0.856437	5.71443e-06	0.00047894
SDE2	hsa-mir-145	SNHG16	0.848953	0.999992	1	-0.923046	6.497e-08	8.27313e-05	-0.856437	5.71443e-06	0.00047894
KATNBL1	hsa-mir-145	SNHG16	0.784047	0.999902	1	-0.892551	7.25339e-07	0.000184635	-0.856437	5.71443e-06	0.00047894
BTAF1	hsa-mir-145	SNHG16	0.791193	0.999922	1	-0.88273	1.35718e-06	0.00024548	-0.856437	5.71443e-06	0.00047894
SLA	hsa-mir-145	SNHG16	0.727184	0.99953	1	-0.760447	0.000197299	0.00350682	-0.856437	5.71443e-06	0.00047894
DERL2	hsa-mir-145	SNHG16	0.885967	0.999999	1	-0.833933	1.58996e-05	0.000864023	-0.856437	5.71443e-06	0.00047894
FAM76B	hsa-mir-145	SNHG16	0.796453	0.999935	1	-0.727769	0.000463762	0.0056656	-0.856437	5.71443e-06	0.00047894
SUZ12	hsa-mir-145	SNHG16	0.866183	0.999997	1	-0.745997	0.000292371	0.00437674	-0.856437	5.71443e-06	0.00047894
C1GALT1	hsa-mir-145	SNHG16	0.781053	0.999893	1	-0.806736	4.55914e-05	0.00153715	-0.856437	5.71443e-06	0.00047894
FASTKD2	hsa-mir-145	SNHG16	0.911957	1	1	-0.728231	0.000458572	0.005625	-0.856437	5.71443e-06	0.00047894
N4BP1	hsa-mir-145	SNHG16	0.77349	0.999865	1	-0.876785	1.93158e-06	0.000289215	-0.856437	5.71443e-06	0.00047894
SSBP1	hsa-mir-145	SNHG16	0.904605	1	1	-0.709946	0.000704442	0.00724619	-0.856437	5.71443e-06	0.00047894
MPZL3	hsa-mir-145	SNHG16	0.692088	0.99896	1	-0.812987	3.63266e-05	0.00136196	-0.856437	5.71443e-06	0.00047894
SELL	hsa-mir-145	SNHG16	0.681842	0.998714	1	-0.693355	0.00101292	0.00902602	-0.856437	5.71443e-06	0.00047894
CD274	hsa-mir-145	SNHG16	0.763829	0.999821	1	-0.839206	1.26857e-05	0.000769258	-0.856437	5.71443e-06	0.00047894
RAPGEF6	hsa-mir-145	SNHG16	0.854044	0.999994	1	-0.913539	1.51323e-07	0.000104577	-0.856437	5.71443e-06	0.00047894
UTP14A	hsa-mir-145	SNHG16	0.898663	1	1	-0.80445	4.94423e-05	0.00160285	-0.856437	5.71443e-06	0.00047894
ARMC10	hsa-mir-145	SNHG16	0.922056	1	1	-0.788613	8.43843e-05	0.00217156	-0.856437	5.71443e-06	0.00047894
SPCS2	hsa-mir-145	SNHG16	0.807759	0.999956	1	-0.843865	1.03213e-05	0.000689164	-0.856437	5.71443e-06	0.00047894
USPL1	hsa-mir-145	SNHG16	0.837105	0.999986	1	-0.874255	2.2326e-06	0.000310597	-0.856437	5.71443e-06	0.00047894
STX6	hsa-mir-145	SNHG16	0.846686	0.999991	1	-0.885703	1.12948e-06	0.000228184	-0.856437	5.71443e-06	0.00047894
SAR1B	hsa-mir-145	SNHG16	0.846961	0.999991	1	-0.747602	0.000280225	0.00427978	-0.856437	5.71443e-06	0.00047894
FYB	hsa-mir-145	SNHG16	0.673073	0.998468	1	-0.719996	0.000558616	0.0063247	-0.856437	5.71443e-06	0.00047894
FAM91A1	hsa-mir-145	SNHG16	0.647748	0.997535	1	-0.754956	0.000229807	0.00381648	-0.856437	5.71443e-06	0.00047894
TTC14	hsa-mir-145	SNHG16	0.678852	0.998634	1	-0.721291	0.000541788	0.00620928	-0.856437	5.71443e-06	0.00047894
PTPRG	hsa-mir-145	SNHG16	0.881799	0.999999	1	-0.851692	7.18808e-06	0.000561941	-0.856437	5.71443e-06	0.00047894
SMC1A	hsa-mir-145	SNHG16	0.903739	1	1	-0.744537	0.000303793	0.0044772	-0.856437	5.71443e-06	0.00047894
VNN2	hsa-mir-145	SNHG16	0.630533	0.996672	1	-0.703891	0.000806499	0.00783845	-0.856437	5.71443e-06	0.00047894
PDIA3	hsa-mir-145	SNHG16	0.949045	1	1	-0.800208	5.73136e-05	0.00174002	-0.856437	5.71443e-06	0.00047894
SCAF11	hsa-mir-145	SNHG16	0.754291	0.999766	1	-0.705924	0.000770961	0.00764093	-0.856437	5.71443e-06	0.00047894
CUL1	hsa-mir-145	SNHG16	0.900315	1	1	-0.893135	6.97541e-07	0.000181908	-0.856437	5.71443e-06	0.00047894
EIF3M	hsa-mir-145	SNHG16	0.936082	1	1	-0.787061	8.87104e-05	0.00223474	-0.856437	5.71443e-06	0.00047894
ABHD5	hsa-mir-145	SNHG16	0.729044	0.99955	1	-0.764259	0.000177061	0.00328951	-0.856437	5.71443e-06	0.00047894
DCUN1D5	hsa-mir-145	SNHG16	0.94976	1	1	-0.848464	8.36484e-06	0.000613274	-0.856437	5.71443e-06	0.00047894
ZNF347	hsa-mir-145	SNHG16	0.803546	0.999949	1	-0.69932	0.00089132	0.0083466	-0.856437	5.71443e-06	0.00047894
PI15	hsa-mir-145	SNHG16	0.832183	0.999983	1	-0.689087	0.00110798	0.00953179	-0.856437	5.71443e-06	0.00047894
SOCS6	hsa-mir-145	SNHG16	0.787548	0.999913	1	-0.706619	0.000759114	0.00756945	-0.856437	5.71443e-06	0.00047894
STAG1	hsa-mir-145	SNHG16	0.865147	0.999996	1	-0.725556	0.000489297	0.00585336	-0.856437	5.71443e-06	0.00047894
ZBTB2	hsa-mir-145	SNHG16	0.866544	0.999997	1	-0.854405	6.31054e-06	0.000523422	-0.856437	5.71443e-06	0.00047894
ADGRF5	hsa-mir-145	SNHG16	0.785009	0.999905	1	-0.762854	0.000184307	0.00336677	-0.856437	5.71443e-06	0.00047894
STIP1	hsa-mir-145	SNHG16	0.822938	0.999975	1	-0.745714	0.000294554	0.00439314	-0.856437	5.71443e-06	0.00047894
RAD21	hsa-mir-145	SNHG16	0.846783	0.999991	1	-0.773184	0.000136354	0.00285197	-0.856437	5.71443e-06	0.00047894
SRSF3	hsa-mir-145	SNHG16	0.899662	1	1	-0.860271	4.71931e-06	0.000446786	-0.856437	5.71443e-06	0.00047894
FAM208B	hsa-mir-145	SNHG16	0.835844	0.999985	1	-0.783763	9.85245e-05	0.00236168	-0.856437	5.71443e-06	0.00047894
NCBP1	hsa-mir-145	SNHG16	0.900251	1	1	-0.718985	0.000572049	0.00641175	-0.856437	5.71443e-06	0.00047894
GMPS	hsa-mir-145	SNHG16	0.89557	0.999999	1	-0.720545	0.000551428	0.00627735	-0.856437	5.71443e-06	0.00047894
RANBP2	hsa-mir-145	SNHG16	0.815202	0.999967	1	-0.689255	0.00110409	0.00951881	-0.856437	5.71443e-06	0.00047894
MUM1L1	hsa-mir-145	SNHG16	0.777776	0.999881	1	-0.785451	9.33937e-05	0.00230074	-0.856437	5.71443e-06	0.00047894
TNFRSF10C	hsa-mir-145	SNHG16	0.696993	0.999063	1	-0.733927	0.000398445	0.00520645	-0.856437	5.71443e-06	0.00047894
NGLY1	hsa-mir-145	SNHG16	0.86456	0.999996	1	-0.85875	5.09467e-06	0.00046639	-0.856437	5.71443e-06	0.00047894
CCNT2	hsa-mir-145	SNHG16	0.70443	0.999203	1	-0.706136	0.00076733	0.00761966	-0.856437	5.71443e-06	0.00047894
DPM1	hsa-mir-145	SNHG16	0.822187	0.999974	1	-0.737904	0.000360457	0.00491878	-0.856437	5.71443e-06	0.00047894
TMOD3	hsa-mir-145	SNHG16	0.760805	0.999805	1	-0.716527	0.000605826	0.00660835	-0.856437	5.71443e-06	0.00047894
AC113404.1	hsa-mir-145	SNHG16	0.658226	0.997965	1	-0.809031	4.19823e-05	0.00147466	-0.856437	5.71443e-06	0.00047894
CTR9	hsa-mir-145	SNHG16	0.908734	1	1	-0.799966	5.77918e-05	0.00174704	-0.856437	5.71443e-06	0.00047894
PLAUR	hsa-mir-145	SNHG16	0.706406	0.999237	1	-0.724907	0.000496999	0.00590959	-0.856437	5.71443e-06	0.00047894
DDX27	hsa-mir-145	SNHG16	0.889629	0.999999	1	-0.814212	3.47107e-05	0.00132887	-0.856437	5.71443e-06	0.00047894
MYC	hsa-mir-145	SNHG16	0.809841	0.999959	1	-0.744583	0.000303428	0.00447403	-0.856437	5.71443e-06	0.00047894
NANS	hsa-mir-145	SNHG16	0.806021	0.999953	1	-0.752048	0.000248756	0.00399278	-0.856437	5.71443e-06	0.00047894
CCL20	hsa-mir-145	SNHG16	0.817889	0.99997	1	-0.761394	0.000192099	0.00345273	-0.856437	5.71443e-06	0.00047894
AK6	hsa-mir-145	SNHG16	0.863882	0.999996	1	-0.72892	0.000450928	0.0055684	-0.856437	5.71443e-06	0.00047894
CLDND1	hsa-mir-145	SNHG16	0.783385	0.9999	1	-0.867037	3.3199e-06	0.000377155	-0.856437	5.71443e-06	0.00047894
NLRC4	hsa-mir-145	SNHG16	0.692261	0.998963	1	-0.7572	0.000216021	0.00369208	-0.856437	5.71443e-06	0.00047894
KCNK1	hsa-mir-145	SNHG16	0.867618	0.999997	1	-0.887671	9.97359e-07	0.000216698	-0.856437	5.71443e-06	0.00047894
ATP2C1	hsa-mir-145	SNHG16	0.822227	0.999974	1	-0.818336	2.9709e-05	0.00122562	-0.856437	5.71443e-06	0.00047894
TBC1D15	hsa-mir-145	SNHG16	0.67256	0.998452	1	-0.76348	0.000181049	0.00333325	-0.856437	5.71443e-06	0.00047894
TBC1D30	hsa-mir-145	SNHG16	0.885704	0.999999	1	-0.781372	0.000106196	0.00246879	-0.856437	5.71443e-06	0.00047894
ERP44	hsa-mir-145	SNHG16	0.915418	1	1	-0.814996	3.37088e-05	0.00130876	-0.856437	5.71443e-06	0.00047894
ST20	hsa-mir-145	SNHG16	0.766395	0.999833	1	-0.876064	2.01362e-06	0.000294024	-0.856437	5.71443e-06	0.00047894
H3F3B	hsa-mir-145	SNHG16	0.847162	0.999991	1	-0.863925	3.91173e-06	0.000408953	-0.856437	5.71443e-06	0.00047894
AFF4	hsa-mir-145	SNHG16	0.693297	0.998986	1	-0.77972	0.000111781	0.00254287	-0.856437	5.71443e-06	0.00047894
RNF175	hsa-mir-145	SNHG16	0.756169	0.999778	1	-0.810407	3.99361e-05	0.00142833	-0.856437	5.71443e-06	0.00047894
TEX10	hsa-mir-145	SNHG16	0.854788	0.999994	1	-0.855778	5.90219e-06	0.000505572	-0.856437	5.71443e-06	0.00047894
ZNF160	hsa-mir-145	SNHG16	0.676181	0.998559	1	-0.718834	0.000574086	0.00642703	-0.856437	5.71443e-06	0.00047894
TMEM87A	hsa-mir-145	SNHG16	0.885024	0.999999	1	-0.763663	0.000180105	0.00332283	-0.856437	5.71443e-06	0.00047894
HAUS6	hsa-mir-145	SNHG16	0.802289	0.999947	1	-0.706638	0.000758789	0.00756888	-0.856437	5.71443e-06	0.00047894
C1orf27	hsa-mir-145	SNHG16	0.871579	0.999997	1	-0.88494	1.18452e-06	0.000232213	-0.856437	5.71443e-06	0.00047894
TGFA	hsa-mir-145	SNHG16	0.641767	0.997258	1	-0.730028	0.000438844	0.00548214	-0.856437	5.71443e-06	0.00047894
STT3B	hsa-mir-145	SNHG16	0.910167	1	1	-0.721265	0.000542123	0.0062106	-0.856437	5.71443e-06	0.00047894
CXorf36	hsa-mir-145	SNHG16	0.871876	0.999997	1	-0.72091	0.000546691	0.0062427	-0.856437	5.71443e-06	0.00047894
FADS1	hsa-mir-145	SNHG16	0.687356	0.998851	1	-0.716235	0.000609947	0.00663329	-0.856437	5.71443e-06	0.00047894
ABL2	hsa-mir-145	SNHG16	0.599498	0.994513	1	-0.739618	0.000345037	0.00479442	-0.856437	5.71443e-06	0.00047894
LEF1	hsa-mir-145	SNHG16	0.781985	0.999896	1	-0.710898	0.000689411	0.007152	-0.856437	5.71443e-06	0.00047894
GPD2	hsa-mir-145	SNHG16	0.820761	0.999973	1	-0.781015	0.000107383	0.0024818	-0.856437	5.71443e-06	0.00047894
IPO7	hsa-mir-145	SNHG16	0.890768	0.999999	1	-0.798434	6.09045e-05	0.0018025	-0.856437	5.71443e-06	0.00047894
NUP153	hsa-mir-145	SNHG16	0.85188	0.999993	1	-0.926044	4.86548e-08	7.55726e-05	-0.856437	5.71443e-06	0.00047894
ZEB2	hsa-mir-145	SNHG16	0.746175	0.999709	1	-0.815011	3.36901e-05	0.00130876	-0.856437	5.71443e-06	0.00047894
PHACTR1	hsa-mir-145	SNHG16	0.630313	0.996659	1	-0.808174	4.33003e-05	0.00149897	-0.856437	5.71443e-06	0.00047894
BDKRB1	hsa-mir-145	SNHG16	0.737243	0.999633	1	-0.758242	0.000209861	0.00363362	-0.856437	5.71443e-06	0.00047894
SLC7A2	hsa-mir-145	SNHG16	0.748124	0.999724	1	-0.780046	0.000110659	0.00252664	-0.856437	5.71443e-06	0.00047894
MKLN1	hsa-mir-145	SNHG16	0.676776	0.998576	1	-0.755595	0.000225809	0.00378343	-0.856437	5.71443e-06	0.00047894
PINX1	hsa-mir-145	SNHG16	0.917841	1	1	-0.759852	0.000200622	0.00354151	-0.856437	5.71443e-06	0.00047894
VCAN	hsa-mir-145	SNHG16	0.847418	0.999991	1	-0.76302	0.000183436	0.00335738	-0.856437	5.71443e-06	0.00047894
PCDH11X	hsa-mir-145	SNHG16	0.82618	0.999978	1	-0.79294	7.32456e-05	0.00199018	-0.856437	5.71443e-06	0.00047894
ETNK1	hsa-mir-145	SNHG16	0.750884	0.999743	1	-0.797995	6.18219e-05	0.00182046	-0.856437	5.71443e-06	0.00047894
YWHAB	hsa-mir-145	SNHG16	0.919951	1	1	-0.849471	7.98146e-06	0.000593758	-0.856437	5.71443e-06	0.00047894
UHRF1BP1L	hsa-mir-145	SNHG16	0.786015	0.999908	1	-0.706876	0.000754771	0.00754158	-0.856437	5.71443e-06	0.00047894
RBM12	hsa-mir-145	SNHG16	0.957372	1	1	-0.845804	9.45382e-06	0.000653844	-0.856437	5.71443e-06	0.00047894
PPP1R14C	hsa-mir-145	SNHG16	0.61867	0.995947	1	-0.766964	0.000163773	0.00313453	-0.856437	5.71443e-06	0.00047894
TDG	hsa-mir-145	SNHG16	0.723464	0.999486	1	-0.685767	0.00118687	0.00994712	-0.856437	5.71443e-06	0.00047894
RNF149	hsa-mir-145	SNHG16	0.684951	0.998793	1	-0.832014	1.72282e-05	0.000906599	-0.856437	5.71443e-06	0.00047894
NUDT11	hsa-mir-145	SNHG16	0.888749	0.999999	1	-0.858395	5.18612e-06	0.000473512	-0.856437	5.71443e-06	0.00047894
ING3	hsa-mir-145	SNHG16	0.850102	0.999992	1	-0.707969	0.00073653	0.00743507	-0.856437	5.71443e-06	0.00047894
USP38	hsa-mir-145	SNHG16	0.838577	0.999987	1	-0.873066	2.38726e-06	0.00031899	-0.856437	5.71443e-06	0.00047894
XRN2	hsa-mir-145	SNHG16	0.89806	1	1	-0.847538	8.73134e-06	0.000627099	-0.856437	5.71443e-06	0.00047894
BTG2	hsa-mir-145	SNHG16	0.61638	0.995793	1	-0.769995	0.000149887	0.00299859	-0.856437	5.71443e-06	0.00047894
AASDHPPT	hsa-mir-145	SNHG16	0.876923	0.999998	1	-0.706466	0.000761711	0.00758678	-0.856437	5.71443e-06	0.00047894
BTF3	hsa-mir-145	SNHG16	0.953904	1	1	-0.811517	3.83478e-05	0.00140107	-0.856437	5.71443e-06	0.00047894
PTGES3	hsa-mir-145	SNHG16	0.848548	0.999992	1	-0.824077	2.37688e-05	0.00108479	-0.856437	5.71443e-06	0.00047894
GRPEL2	hsa-mir-145	SNHG16	0.809215	0.999958	1	-0.782612	0.000102156	0.00241579	-0.856437	5.71443e-06	0.00047894
FNDC3A	hsa-mir-145	SNHG16	0.809405	0.999959	1	-0.881891	1.42808e-06	0.000251985	-0.856437	5.71443e-06	0.00047894
ACTR2	hsa-mir-145	SNHG16	0.866295	0.999997	1	-0.801941	5.39791e-05	0.00168078	-0.856437	5.71443e-06	0.00047894
MTF2	hsa-mir-145	SNHG16	0.813296	0.999964	1	-0.758517	0.000208255	0.00361707	-0.856437	5.71443e-06	0.00047894
FICD	hsa-mir-145	SNHG16	0.787305	0.999912	1	-0.720425	0.000552999	0.0062878	-0.856437	5.71443e-06	0.00047894
ZDBF2	hsa-mir-145	SNHG16	0.761443	0.999808	1	-0.763091	0.000183066	0.00335538	-0.856437	5.71443e-06	0.00047894
RBMX	hsa-mir-145	SNHG16	0.9006	1	1	-0.801471	5.48663e-05	0.00169807	-0.856437	5.71443e-06	0.00047894
RPS6KA6	hsa-mir-145	SNHG16	0.813846	0.999965	1	-0.716925	0.000600252	0.00657603	-0.856437	5.71443e-06	0.00047894
KLHL2	hsa-mir-145	SNHG16	0.726067	0.999517	1	-0.833631	1.61029e-05	0.000870053	-0.856437	5.71443e-06	0.00047894
LARP4	hsa-mir-145	SNHG16	0.766423	0.999834	1	-0.707617	0.000742364	0.00746563	-0.856437	5.71443e-06	0.00047894
SEC23IP	hsa-mir-145	SNHG16	0.862692	0.999996	1	-0.754698	0.00023144	0.00382921	-0.856437	5.71443e-06	0.00047894
RBM39	hsa-mir-145	SNHG16	0.772393	0.99986	1	-0.844112	1.02073e-05	0.000685395	-0.856437	5.71443e-06	0.00047894
DGAT2	hsa-mir-145	SNHG16	0.684557	0.998783	1	-0.749712	0.0002649	0.00413386	-0.856437	5.71443e-06	0.00047894
CCDC66	hsa-mir-145	SNHG16	0.704993	0.999213	1	-0.776286	0.000124182	0.00270664	-0.856437	5.71443e-06	0.00047894
PNPT1	hsa-mir-145	SNHG16	0.863808	0.999996	1	-0.822718	2.50747e-05	0.00111804	-0.856437	5.71443e-06	0.00047894
B4GALT5	hsa-mir-145	SNHG16	0.865539	0.999996	1	-0.870545	2.74559e-06	0.000339256	-0.856437	5.71443e-06	0.00047894
SIPA1L2	hsa-mir-145	SNHG16	0.567407	0.991239	1	-0.721974	0.000533088	0.00614846	-0.856437	5.71443e-06	0.00047894
ACSL1	hsa-mir-145	SNHG16	0.745111	0.999701	1	-0.786615	8.99881e-05	0.00225187	-0.856437	5.71443e-06	0.00047894
ZNF670	hsa-mir-145	SNHG16	0.849076	0.999992	1	-0.785764	9.24691e-05	0.00229098	-0.856437	5.71443e-06	0.00047894
EIF2S3	hsa-mir-145	SNHG16	0.914263	1	1	-0.755881	0.000224041	0.00376724	-0.856437	5.71443e-06	0.00047894
GPR160	hsa-mir-145	SNHG16	0.783299	0.9999	1	-0.80293	5.215e-05	0.00164903	-0.856437	5.71443e-06	0.00047894
STK4	hsa-mir-145	SNHG16	0.749955	0.999737	1	-0.835116	1.51242e-05	0.000846625	-0.856437	5.71443e-06	0.00047894
RUVBL1	hsa-mir-145	SNHG16	0.835454	0.999985	1	-0.693912	0.001001	0.00896451	-0.856437	5.71443e-06	0.00047894
YBX3	hsa-mir-145	SNHG16	0.824813	0.999977	1	-0.818613	2.93964e-05	0.00121884	-0.856437	5.71443e-06	0.00047894
QKI	hsa-mir-145	SNHG16	0.873766	0.999998	1	-0.837539	1.36362e-05	0.000803444	-0.856437	5.71443e-06	0.00047894
RMND5A	hsa-mir-145	SNHG16	0.842048	0.999989	1	-0.777325	0.000120313	0.00265686	-0.856437	5.71443e-06	0.00047894
TAOK1	hsa-mir-145	SNHG16	0.687689	0.998859	1	-0.707711	0.000740794	0.00745727	-0.856437	5.71443e-06	0.00047894
TAC1	hsa-mir-145	SNHG16	0.633812	0.996853	1	-0.726374	0.000479731	0.00578648	-0.856437	5.71443e-06	0.00047894
ADGRG3	hsa-mir-145	SNHG16	0.677281	0.99859	1	-0.809881	4.07079e-05	0.0014446	-0.856437	5.71443e-06	0.00047894
BTG1	hsa-mir-145	SNHG16	0.726156	0.999518	1	-0.817535	3.06304e-05	0.00124751	-0.856437	5.71443e-06	0.00047894
BRD7	hsa-mir-145	SNHG16	0.814854	0.999966	1	-0.729608	0.000443394	0.00551171	-0.856437	5.71443e-06	0.00047894
MRFAP1	hsa-mir-145	SNHG16	0.933009	1	1	-0.780456	0.000109264	0.00250468	-0.856437	5.71443e-06	0.00047894
CA13	hsa-mir-145	SNHG16	0.827024	0.999979	1	-0.760171	0.000198834	0.00352535	-0.856437	5.71443e-06	0.00047894
RPS6KA3	hsa-mir-145	SNHG16	0.731569	0.999578	1	-0.814673	3.41183e-05	0.00131761	-0.856437	5.71443e-06	0.00047894
SLC25A37	hsa-mir-145	SNHG16	0.691687	0.998951	1	-0.839071	1.27608e-05	0.000772782	-0.856437	5.71443e-06	0.00047894
MTHFD2L	hsa-mir-145	SNHG16	0.77779	0.999881	1	-0.878986	1.69858e-06	0.000271898	-0.856437	5.71443e-06	0.00047894
RPL17	hsa-mir-145	SNHG16	0.813787	0.999965	1	-0.823367	2.44439e-05	0.00110208	-0.856437	5.71443e-06	0.00047894
OXSR1	hsa-mir-145	SNHG16	0.7581	0.999789	1	-0.854177	6.38069e-06	0.000525463	-0.856437	5.71443e-06	0.00047894
NFKBIZ	hsa-mir-145	SNHG16	0.726489	0.999522	1	-0.814076	3.48871e-05	0.00133379	-0.856437	5.71443e-06	0.00047894
RUNX1	hsa-mir-145	SNHG16	0.555529	0.989699	1	-0.698157	0.000914048	0.00847688	-0.856437	5.71443e-06	0.00047894
TOPORS	hsa-mir-145	SNHG16	0.84986	0.999992	1	-0.755406	0.000226984	0.00379501	-0.856437	5.71443e-06	0.00047894
HNRNPA3	hsa-mir-145	SNHG16	0.816716	0.999968	1	-0.798057	6.16905e-05	0.00181886	-0.856437	5.71443e-06	0.00047894
WNK3	hsa-mir-145	SNHG16	0.863886	0.999996	1	-0.737886	0.000360622	0.00491918	-0.856437	5.71443e-06	0.00047894
DRAM1	hsa-mir-145	SNHG16	0.740503	0.999663	1	-0.775189	0.000128375	0.00275433	-0.856437	5.71443e-06	0.00047894
IQCB1	hsa-mir-145	SNHG16	0.864609	0.999996	1	-0.880984	1.50825e-06	0.000256848	-0.856437	5.71443e-06	0.00047894
RNF141	hsa-mir-145	SNHG16	0.727959	0.999538	1	-0.71027	0.000699308	0.00721803	-0.856437	5.71443e-06	0.00047894
MGAM	hsa-mir-145	SNHG16	0.613502	0.995594	1	-0.711512	0.000679859	0.0070882	-0.856437	5.71443e-06	0.00047894
TBX3	hsa-mir-145	SNHG16	0.473422	0.97254	1	-0.689374	0.00110137	0.00950666	-0.856437	5.71443e-06	0.00047894
RRP1B	hsa-mir-145	SNHG16	0.863087	0.999996	1	-0.761195	0.000193181	0.00346336	-0.856437	5.71443e-06	0.00047894
ABCB1	hsa-mir-145	SNHG16	0.78845	0.999915	1	-0.714896	0.00062914	0.00675671	-0.856437	5.71443e-06	0.00047894
MRPS5	hsa-mir-145	SNHG16	0.864163	0.999996	1	-0.807056	4.50726e-05	0.00152717	-0.856437	5.71443e-06	0.00047894
CD93	hsa-mir-145	SNHG16	0.768076	0.999841	1	-0.729769	0.00044164	0.00549967	-0.856437	5.71443e-06	0.00047894
DNAJC7	hsa-mir-145	SNHG16	0.829569	0.999981	1	-0.825736	2.22517e-05	0.00104917	-0.856437	5.71443e-06	0.00047894
ELK4	hsa-mir-145	SNHG16	0.763717	0.99982	1	-0.776037	0.000125123	0.00271792	-0.856437	5.71443e-06	0.00047894
S1PR1	hsa-mir-145	SNHG16	0.765256	0.999828	1	-0.695116	0.000975686	0.00882105	-0.856437	5.71443e-06	0.00047894
LRG1	hsa-mir-145	SNHG16	0.813379	0.999964	1	-0.801047	5.5679e-05	0.00171197	-0.856437	5.71443e-06	0.00047894
B3GNT2	hsa-mir-145	SNHG16	0.861603	0.999996	1	-0.773003	0.000137091	0.00286059	-0.856437	5.71443e-06	0.00047894
SPOPL	hsa-mir-145	SNHG16	0.750729	0.999742	1	-0.703856	0.000807121	0.00784341	-0.856437	5.71443e-06	0.00047894
SYCP2	hsa-mir-145	SNHG16	0.747625	0.99972	1	-0.710389	0.000697413	0.00720531	-0.856437	5.71443e-06	0.00047894
MEGF9	hsa-mir-145	SNHG16	0.69229	0.998964	1	-0.78545	9.33962e-05	0.00230074	-0.856437	5.71443e-06	0.00047894
CASP5	hsa-mir-145	SNHG16	0.721366	0.999459	1	-0.714172	0.000639725	0.00681915	-0.856437	5.71443e-06	0.00047894
DHX15	hsa-mir-145	SNHG16	0.904944	1	1	-0.832445	1.69218e-05	0.000898842	-0.856437	5.71443e-06	0.00047894
ZNF614	hsa-mir-145	SNHG16	0.783918	0.999902	1	-0.705319	0.000781392	0.00769658	-0.856437	5.71443e-06	0.00047894
ERG	hsa-mir-145	SNHG16	0.878435	0.999998	1	-0.808229	4.32144e-05	0.00149762	-0.856437	5.71443e-06	0.00047894
ZBTB21	hsa-mir-145	SNHG16	0.615084	0.995705	1	-0.786933	8.90773e-05	0.00223953	-0.856437	5.71443e-06	0.00047894
STEAP1	hsa-mir-145	SNHG16	0.83194	0.999983	1	-0.698777	0.000901877	0.00840605	-0.856437	5.71443e-06	0.00047894
RAPGEF5	hsa-mir-145	SNHG16	0.761244	0.999807	1	-0.738621	0.000353936	0.00486264	-0.856437	5.71443e-06	0.00047894
MYNN	hsa-mir-145	SNHG16	0.81055	0.99996	1	-0.805872	4.70155e-05	0.00156312	-0.856437	5.71443e-06	0.00047894
TGM3	hsa-mir-145	SNHG16	0.642035	0.997271	1	-0.800334	5.70646e-05	0.00173495	-0.856437	5.71443e-06	0.00047894
TOP1MT	hsa-mir-145	SNHG16	0.901018	1	1	-0.808229	4.32152e-05	0.00149762	-0.856437	5.71443e-06	0.00047894
FAM135A	hsa-mir-145	SNHG16	0.772591	0.999861	1	-0.795922	6.63096e-05	0.00188997	-0.856437	5.71443e-06	0.00047894
TNFAIP6	hsa-mir-145	SNHG16	0.832546	0.999983	1	-0.819911	2.79665e-05	0.00118841	-0.856437	5.71443e-06	0.00047894
KAT6A	hsa-mir-145	SNHG16	0.765363	0.999828	1	-0.887883	9.83967e-07	0.000215188	-0.856437	5.71443e-06	0.00047894
NIP7	hsa-mir-145	SNHG16	0.836725	0.999986	1	-0.803778	5.06246e-05	0.00162552	-0.856437	5.71443e-06	0.00047894
MDM2	hsa-mir-145	SNHG16	0.813404	0.999964	1	-0.890825	8.13246e-07	0.000193842	-0.856437	5.71443e-06	0.00047894
ZCCHC6	hsa-mir-145	SNHG16	0.75585	0.999776	1	-0.875262	2.10835e-06	0.000299649	-0.856437	5.71443e-06	0.00047894
FAM107B	hsa-mir-145	SNHG16	0.690223	0.998918	1	-0.873836	2.28603e-06	0.000314223	-0.856437	5.71443e-06	0.00047894
PPP1R15B	hsa-mir-145	SNHG16	0.773183	0.999864	1	-0.813515	3.56225e-05	0.00134904	-0.856437	5.71443e-06	0.00047894
HIVEP2	hsa-mir-145	SNHG16	0.642055	0.997272	1	-0.834038	1.58297e-05	0.000864023	-0.856437	5.71443e-06	0.00047894
TAF1D	hsa-mir-145	SNHG16	0.517547	0.983323	1	-0.740071	0.00034105	0.00476718	-0.856437	5.71443e-06	0.00047894
EIF2S3L	hsa-mir-145	SNHG16	0.822339	0.999975	1	-0.750121	0.000262017	0.0041095	-0.856437	5.71443e-06	0.00047894
TRIM33	hsa-mir-145	SNHG16	0.732257	0.999585	1	-0.771837	0.00014194	0.00291516	-0.856437	5.71443e-06	0.00047894
HNRNPA2B1	hsa-mir-145	SNHG16	0.802513	0.999947	1	-0.758921	0.000205919	0.00359595	-0.856437	5.71443e-06	0.00047894
MAP3K7	hsa-mir-145	SNHG16	0.839103	0.999987	1	-0.779856	0.000111312	0.00253668	-0.856437	5.71443e-06	0.00047894
CHD2	hsa-mir-145	SNHG16	0.555717	0.989725	1	-0.719921	0.000559607	0.00632931	-0.856437	5.71443e-06	0.00047894
KCNK2	hsa-mir-145	SNHG16	0.701621	0.999152	1	-0.751243	0.000254222	0.0040365	-0.856437	5.71443e-06	0.00047894
ACTR3	hsa-mir-145	SNHG16	0.829912	0.999981	1	-0.72814	0.000459587	0.00563207	-0.856437	5.71443e-06	0.00047894
CTDSPL2	hsa-mir-145	SNHG16	0.777112	0.999879	1	-0.71261	0.000663048	0.00697726	-0.856437	5.71443e-06	0.00047894
SORL1	hsa-mir-145	SNHG16	0.63702	0.997022	1	-0.734288	0.000394859	0.00517923	-0.856437	5.71443e-06	0.00047894
RBM17	hsa-mir-145	SNHG16	0.866624	0.999997	1	-0.844293	1.01242e-05	0.000682867	-0.856437	5.71443e-06	0.00047894
RPL23A	hsa-mir-145	SNHG16	0.78167	0.999895	1	-0.757297	0.000215441	0.00368662	-0.856437	5.71443e-06	0.00047894
CNOT6	hsa-mir-145	SNHG16	0.709823	0.999294	1	-0.697662	0.000923842	0.00852687	-0.856437	5.71443e-06	0.00047894
ARNTL2	hsa-mir-145	SNHG16	0.604343	0.994909	1	-0.719197	0.000569219	0.00639557	-0.856437	5.71443e-06	0.00047894
PRKD3	hsa-mir-145	SNHG16	0.832341	0.999983	1	-0.712636	0.00066266	0.00697577	-0.856437	5.71443e-06	0.00047894
TCEB3	hsa-mir-145	SNHG16	0.882437	0.999999	1	-0.878154	1.78372e-06	0.000278622	-0.856437	5.71443e-06	0.00047894
MED6	hsa-mir-145	SNHG16	0.695637	0.999035	1	-0.795631	6.69626e-05	0.00189866	-0.856437	5.71443e-06	0.00047894
ANPEP	hsa-mir-145	SNHG16	0.640874	0.997215	1	-0.687824	0.00113747	0.00968296	-0.856437	5.71443e-06	0.00047894
POLA1	hsa-mir-145	SNHG16	0.9035	1	1	-0.704665	0.000792809	0.00775444	-0.856437	5.71443e-06	0.00047894
CLIC6	hsa-mir-145	SNHG16	0.762589	0.999814	1	-0.687783	0.00113844	0.0096889	-0.856437	5.71443e-06	0.00047894
KDSR	hsa-mir-145	SNHG16	0.76626	0.999833	1	-0.838013	1.33598e-05	0.000793213	-0.856437	5.71443e-06	0.00047894
DDAH1	hsa-mir-145	SNHG16	0.722215	0.99947	1	-0.721684	0.000536768	0.00617126	-0.856437	5.71443e-06	0.00047894
LGALS8	hsa-mir-145	SNHG16	0.67206	0.998437	1	-0.773385	0.000135537	0.00284024	-0.856437	5.71443e-06	0.00047894
WASL	hsa-mir-145	SNHG16	0.728145	0.99954	1	-0.706295	0.00076462	0.00760243	-0.856437	5.71443e-06	0.00047894
TREML2	hsa-mir-145	SNHG16	0.697089	0.999065	1	-0.778757	0.00011515	0.00258525	-0.856437	5.71443e-06	0.00047894
RBKS	hsa-mir-145	SNHG16	0.583702	0.993052	1	-0.779716	0.000111793	0.00254287	-0.856437	5.71443e-06	0.00047894
AIM2	hsa-mir-145	SNHG16	0.752468	0.999754	1	-0.761556	0.000191218	0.00344303	-0.856437	5.71443e-06	0.00047894
EMSY	hsa-mir-145	SNHG16	0.518506	0.983514	1	-0.71279	0.000660322	0.00696049	-0.856437	5.71443e-06	0.00047894
CMTM2	hsa-mir-145	SNHG16	0.749056	0.99973	1	-0.751959	0.000249356	0.00399651	-0.856437	5.71443e-06	0.00047894
F5	hsa-mir-145	SNHG16	0.638591	0.997102	1	-0.73974	0.000343961	0.00479053	-0.856437	5.71443e-06	0.00047894
EFL1	hsa-mir-145	SNHG16	0.679639	0.998655	1	-0.772342	0.000139824	0.00289532	-0.856437	5.71443e-06	0.00047894
ACTR6	hsa-mir-145	SNHG16	0.816085	0.999968	1	-0.719037	0.000571353	0.00640839	-0.856437	5.71443e-06	0.00047894
PRR14L	hsa-mir-145	SNHG16	0.839141	0.999987	1	-0.773835	0.000133719	0.00282096	-0.856437	5.71443e-06	0.00047894
TERF1	hsa-mir-145	SNHG16	0.819995	0.999972	1	-0.693372	0.00101253	0.00902427	-0.856437	5.71443e-06	0.00047894
CEP83	hsa-mir-145	SNHG16	0.775667	0.999873	1	-0.721284	0.000541881	0.00620984	-0.856437	5.71443e-06	0.00047894
CDC123	hsa-mir-145	SNHG16	0.860946	0.999995	1	-0.725112	0.000494557	0.0058938	-0.856437	5.71443e-06	0.00047894
EXOC6	hsa-mir-145	SNHG16	0.750555	0.999741	1	-0.726156	0.000482261	0.00580376	-0.856437	5.71443e-06	0.00047894
ZBTB24	hsa-mir-145	SNHG16	0.854104	0.999994	1	-0.759252	0.000204027	0.00357705	-0.856437	5.71443e-06	0.00047894
AFF2	hsa-mir-145	SNHG16	0.662114	0.998108	1	-0.699246	0.000892758	0.00835786	-0.856437	5.71443e-06	0.00047894
TMEM38B	hsa-mir-145	SNHG16	0.790018	0.999919	1	-0.729349	0.00044621	0.00553728	-0.856437	5.71443e-06	0.00047894
BCL2L11	hsa-mir-145	SNHG16	0.556777	0.98987	1	-0.738248	0.000357316	0.00488914	-0.856437	5.71443e-06	0.00047894
MLKL	hsa-mir-145	SNHG16	0.749363	0.999733	1	-0.805429	4.77605e-05	0.00157555	-0.856437	5.71443e-06	0.00047894
ZNF200	hsa-mir-145	SNHG16	0.760869	0.999805	1	-0.892101	7.47453e-07	0.000187145	-0.856437	5.71443e-06	0.00047894
CCAR1	hsa-mir-145	SNHG16	0.782007	0.999896	1	-0.689166	0.00110614	0.00952643	-0.856437	5.71443e-06	0.00047894
VMP1	hsa-mir-145	SNHG16	0.512886	0.982369	1	-0.716956	0.000599826	0.00657392	-0.856437	5.71443e-06	0.00047894
EGR1	hsa-mir-145	SNHG16	0.669695	0.998364	1	-0.754181	0.00023474	0.0038621	-0.856437	5.71443e-06	0.00047894
LTB4R	hsa-mir-145	SNHG16	0.677978	0.99861	1	-0.737012	0.000368703	0.00497939	-0.856437	5.71443e-06	0.00047894
SNAI1	hsa-mir-145	SNHG16	0.785611	0.999907	1	-0.730895	0.000429581	0.00541845	-0.856437	5.71443e-06	0.00047894
MEX3A	hsa-mir-145	SNHG16	0.89531	0.999999	1	-0.722912	0.000521318	0.00607115	-0.856437	5.71443e-06	0.00047894
CBLL1	hsa-mir-145	SNHG16	0.767019	0.999836	1	-0.822583	2.52077e-05	0.00112002	-0.856437	5.71443e-06	0.00047894
CCDC18	hsa-mir-145	SNHG16	0.756148	0.999778	1	-0.693839	0.00100256	0.00897257	-0.856437	5.71443e-06	0.00047894
UTP6	hsa-mir-145	SNHG16	0.841832	0.999989	1	-0.895125	6.09429e-07	0.000171936	-0.856437	5.71443e-06	0.00047894
CREB1	hsa-mir-145	SNHG16	0.748526	0.999727	1	-0.698948	0.000898534	0.00839136	-0.856437	5.71443e-06	0.00047894
RRN3	hsa-mir-145	SNHG16	0.86446	0.999996	1	-0.898034	4.97841e-07	0.00016163	-0.856437	5.71443e-06	0.00047894
BTF3L4	hsa-mir-145	SNHG16	0.84524	0.99999	1	-0.79088	7.83841e-05	0.0020721	-0.856437	5.71443e-06	0.00047894
CCDC117	hsa-mir-145	SNHG16	0.802877	0.999948	1	-0.745399	0.000297001	0.00441798	-0.856437	5.71443e-06	0.00047894
POP1	hsa-mir-145	SNHG16	0.82858	0.99998	1	-0.784064	9.75935e-05	0.00235548	-0.856437	5.71443e-06	0.00047894
TNFSF13B	hsa-mir-145	SNHG16	0.65697	0.997917	1	-0.713025	0.000656786	0.00693448	-0.856437	5.71443e-06	0.00047894
TRIB1	hsa-mir-145	SNHG16	0.657764	0.997947	1	-0.81039	3.99609e-05	0.00142886	-0.856437	5.71443e-06	0.00047894
HDGF	hsa-mir-145	SNHG16	0.826174	0.999978	1	-0.761242	0.000192928	0.00346279	-0.856437	5.71443e-06	0.00047894
FAM60A	hsa-mir-145	SNHG16	0.865409	0.999996	1	-0.88713	1.0323e-06	0.000220741	-0.856437	5.71443e-06	0.00047894
CHIC2	hsa-mir-145	SNHG16	0.698906	0.999101	1	-0.87352	2.32713e-06	0.000317499	-0.856437	5.71443e-06	0.00047894
EIF4H	hsa-mir-145	SNHG16	0.909779	1	1	-0.764405	0.00017632	0.00328006	-0.856437	5.71443e-06	0.00047894
AGO3	hsa-mir-145	SNHG16	0.670395	0.998386	1	-0.776431	0.000123634	0.00269884	-0.856437	5.71443e-06	0.00047894
NRDC	hsa-mir-145	SNHG16	0.82734	0.999979	1	-0.800567	5.66088e-05	0.00172628	-0.856437	5.71443e-06	0.00047894
G3BP1	hsa-mir-145	SNHG16	0.894446	0.999999	1	-0.867746	3.19623e-06	0.000368793	-0.856437	5.71443e-06	0.00047894
PPP1CC	hsa-mir-145	SNHG16	0.873084	0.999998	1	-0.755289	0.00022772	0.00379919	-0.856437	5.71443e-06	0.00047894
ZNF654	hsa-mir-145	SNHG16	0.722224	0.99947	1	-0.707366	0.000746552	0.00749176	-0.856437	5.71443e-06	0.00047894
MT2A	hsa-mir-145	SNHG16	0.842712	0.999989	1	-0.765812	0.000169326	0.00320482	-0.856437	5.71443e-06	0.00047894
CARD8	hsa-mir-145	SNHG16	0.553315	0.98939	1	-0.69181	0.00104651	0.00922072	-0.856437	5.71443e-06	0.00047894
ARG1	hsa-mir-145	SNHG16	0.640676	0.997205	1	-0.771563	0.000143098	0.00292539	-0.856437	5.71443e-06	0.00047894
XPR1	hsa-mir-145	SNHG16	0.888683	0.999999	1	-0.795692	6.68256e-05	0.00189706	-0.856437	5.71443e-06	0.00047894
SLC39A14	hsa-mir-145	SNHG16	0.752688	0.999756	1	-0.805467	4.76963e-05	0.00157441	-0.856437	5.71443e-06	0.00047894
CCDC168	hsa-mir-145	SNHG16	0.773993	0.999867	1	-0.785974	9.18522e-05	0.00228119	-0.856437	5.71443e-06	0.00047894
UBE2D3	hsa-mir-145	SNHG16	0.859074	0.999995	1	-0.914462	1.39997e-07	0.000104577	-0.856437	5.71443e-06	0.00047894
SAMD8	hsa-mir-145	SNHG16	0.681839	0.998714	1	-0.816685	3.16326e-05	0.00126588	-0.856437	5.71443e-06	0.00047894
KLHL28	hsa-mir-145	SNHG16	0.755111	0.999771	1	-0.813354	3.58357e-05	0.00135288	-0.856437	5.71443e-06	0.00047894
EDRF1	hsa-mir-145	SNHG16	0.847217	0.999991	1	-0.816461	3.19016e-05	0.00126946	-0.856437	5.71443e-06	0.00047894
HNRNPC	hsa-mir-145	SNHG16	0.869451	0.999997	1	-0.928255	3.90039e-08	7.2102e-05	-0.856437	5.71443e-06	0.00047894
MRPL32	hsa-mir-145	SNHG16	0.842041	0.999989	1	-0.759841	0.000200686	0.00354215	-0.856437	5.71443e-06	0.00047894
TIGAR	hsa-mir-145	SNHG16	0.809217	0.999958	1	-0.762239	0.000187557	0.00340251	-0.856437	5.71443e-06	0.00047894
MCPH1	hsa-mir-145	SNHG16	0.768202	0.999842	1	-0.743131	0.000315136	0.00456351	-0.856437	5.71443e-06	0.00047894
GK3P	hsa-mir-145	SNHG16	0.626694	0.99645	1	-0.773811	0.000133817	0.00282219	-0.856437	5.71443e-06	0.00047894
FGFR1OP	hsa-mir-145	SNHG16	0.781307	0.999894	1	-0.732466	0.000413205	0.00530853	-0.856437	5.71443e-06	0.00047894
WDFY1	hsa-mir-145	SNHG16	0.876035	0.999998	1	-0.779845	0.000111349	0.00253684	-0.856437	5.71443e-06	0.00047894
SLC7A11	hsa-mir-145	SNHG16	0.619956	0.996031	1	-0.719808	0.000561097	0.00633807	-0.856437	5.71443e-06	0.00047894
NT5C3A	hsa-mir-145	SNHG16	0.871276	0.999997	1	-0.83643	1.43011e-05	0.000824385	-0.856437	5.71443e-06	0.00047894
TTF1	hsa-mir-145	SNHG16	0.802355	0.999947	1	-0.714404	0.000636308	0.00679759	-0.856437	5.71443e-06	0.00047894
R3HCC1L	hsa-mir-145	SNHG16	0.777272	0.999879	1	-0.733466	0.000403056	0.00524102	-0.856437	5.71443e-06	0.00047894
MAGOH	hsa-mir-145	SNHG16	0.918284	1	1	-0.769704	0.000151177	0.0030092	-0.856437	5.71443e-06	0.00047894
PITPNC1	hsa-mir-145	SNHG16	0.814129	0.999965	1	-0.818969	2.89982e-05	0.00120943	-0.856437	5.71443e-06	0.00047894
CWC25	hsa-mir-145	SNHG16	0.72463	0.9995	1	-0.833969	1.58753e-05	0.000864023	-0.856437	5.71443e-06	0.00047894
IFRD1	hsa-mir-145	SNHG16	0.640873	0.997215	1	-0.84817	8.47995e-06	0.000617198	-0.856437	5.71443e-06	0.00047894
SLC22A4	hsa-mir-145	SNHG16	0.704011	0.999196	1	-0.718981	0.000572107	0.00641175	-0.856437	5.71443e-06	0.00047894
PTHLH	hsa-mir-145	SNHG16	0.560054	0.990309	1	-0.74695	0.000285105	0.00431458	-0.856437	5.71443e-06	0.00047894
VAPA	hsa-mir-145	SNHG16	0.90953	1	1	-0.903617	3.31822e-07	0.000141662	-0.856437	5.71443e-06	0.00047894
SRSF2	hsa-mir-145	SNHG16	0.83408	0.999984	1	-0.807815	4.38637e-05	0.00150997	-0.856437	5.71443e-06	0.00047894
FCAR	hsa-mir-145	SNHG16	0.675506	0.99854	1	-0.753566	0.00023871	0.00389667	-0.856437	5.71443e-06	0.00047894
GOLGA7	hsa-mir-145	SNHG16	0.764152	0.999822	1	-0.73657	0.000372845	0.00500801	-0.856437	5.71443e-06	0.00047894
TPM3	hsa-mir-145	SNHG16	0.771325	0.999856	1	-0.733612	0.000401591	0.00522727	-0.856437	5.71443e-06	0.00047894
MCMBP	hsa-mir-145	SNHG16	0.870505	0.999997	1	-0.771405	0.000143772	0.0029324	-0.856437	5.71443e-06	0.00047894
SV2C	hsa-mir-145	SNHG16	0.605058	0.994965	1	-0.784136	9.73712e-05	0.00235264	-0.856437	5.71443e-06	0.00047894
MTMR9	hsa-mir-145	SNHG16	0.77665	0.999877	1	-0.725731	0.00048724	0.0058413	-0.856437	5.71443e-06	0.00047894
GABRA2	hsa-mir-145	SNHG16	0.872457	0.999998	1	-0.78049	0.000109148	0.00250326	-0.856437	5.71443e-06	0.00047894
ABHD17C	hsa-mir-145	SNHG16	0.659546	0.998014	1	-0.717465	0.000592745	0.00653472	-0.856437	5.71443e-06	0.00047894
PADI2	hsa-mir-145	SNHG16	0.594594	0.994088	1	-0.727798	0.00046343	0.00566493	-0.856437	5.71443e-06	0.00047894
UTP18	hsa-mir-145	SNHG16	0.832048	0.999983	1	-0.824047	2.37969e-05	0.00108572	-0.856437	5.71443e-06	0.00047894
SS18L2	hsa-mir-145	SNHG16	0.870285	0.999997	1	-0.774478	0.000131159	0.00278903	-0.856437	5.71443e-06	0.00047894
VPS37A	hsa-mir-145	SNHG16	0.692444	0.998967	1	-0.724318	0.000504083	0.00595782	-0.856437	5.71443e-06	0.00047894
TPP2	hsa-mir-145	SNHG16	0.908593	1	1	-0.86336	4.02829e-06	0.000416007	-0.856437	5.71443e-06	0.00047894
ODF2	hsa-mir-145	SNHG16	0.888157	0.999999	1	-0.81346	3.56942e-05	0.00135041	-0.856437	5.71443e-06	0.00047894
ZFR	hsa-mir-145	SNHG16	0.862116	0.999996	1	-0.71953	0.000564778	0.0063657	-0.856437	5.71443e-06	0.00047894
AATF	hsa-mir-145	SNHG16	0.796394	0.999935	1	-0.737373	0.000365344	0.00495819	-0.856437	5.71443e-06	0.00047894
IMPAD1	hsa-mir-145	SNHG16	0.890804	0.999999	1	-0.768202	0.000157981	0.00308197	-0.856437	5.71443e-06	0.00047894
ABHD13	hsa-mir-145	SNHG16	0.725846	0.999514	1	-0.768429	0.000156937	0.00307106	-0.856437	5.71443e-06	0.00047894
CPEB4	hsa-mir-145	SNHG16	0.654946	0.997837	1	-0.77958	0.000112264	0.00254869	-0.856437	5.71443e-06	0.00047894
FBXO11	hsa-mir-145	SNHG16	0.550341	0.988963	1	-0.71903	0.000571444	0.00640839	-0.856437	5.71443e-06	0.00047894
TEX30	hsa-mir-145	SNHG16	0.812156	0.999963	1	-0.703222	0.000818472	0.0079113	-0.856437	5.71443e-06	0.00047894
EVI2B	hsa-mir-145	SNHG16	0.661328	0.99808	1	-0.741313	0.000330331	0.00467655	-0.856437	5.71443e-06	0.00047894
SRP19	hsa-mir-145	SNHG16	0.819042	0.999971	1	-0.716191	0.000610571	0.00663557	-0.856437	5.71443e-06	0.00047894
SQRDL	hsa-mir-145	SNHG16	0.677279	0.99859	1	-0.753711	0.000237766	0.00388965	-0.856437	5.71443e-06	0.00047894
RHOBTB3	hsa-mir-145	SNHG16	0.758943	0.999794	1	-0.703589	0.000811884	0.00787346	-0.856437	5.71443e-06	0.00047894
IMPA1	hsa-mir-145	SNHG16	0.890246	0.999999	1	-0.749738	0.000264719	0.00413266	-0.856437	5.71443e-06	0.00047894
TMA16	hsa-mir-145	SNHG16	0.842397	0.999989	1	-0.685643	0.00118991	0.00996312	-0.856437	5.71443e-06	0.00047894
CXCR1	hsa-mir-145	SNHG16	0.686969	0.998842	1	-0.726178	0.00048201	0.00580222	-0.856437	5.71443e-06	0.00047894
GFPT1	hsa-mir-145	SNHG16	0.838429	0.999987	1	-0.693367	0.00101266	0.00902427	-0.856437	5.71443e-06	0.00047894
FPR2	hsa-mir-145	SNHG16	0.722361	0.999472	1	-0.744886	0.000301029	0.00445306	-0.856437	5.71443e-06	0.00047894
USP7	hsa-mir-145	SNHG16	0.783893	0.999902	1	-0.881478	1.46409e-06	0.000253605	-0.856437	5.71443e-06	0.00047894
COQ10B	hsa-mir-145	SNHG16	0.795317	0.999932	1	-0.685873	0.00118429	0.00993372	-0.856437	5.71443e-06	0.00047894
MMP9	hsa-mir-145	SNHG16	0.656836	0.997912	1	-0.699297	0.000891778	0.00834979	-0.856437	5.71443e-06	0.00047894
NANP	hsa-mir-145	SNHG16	0.866032	0.999996	1	-0.763378	0.000181579	0.00333791	-0.856437	5.71443e-06	0.00047894
SLC16A10	hsa-mir-145	SNHG16	0.641211	0.997232	1	-0.738998	0.000350546	0.00483206	-0.856437	5.71443e-06	0.00047894
JARID2	hsa-mir-145	SNHG16	0.66143	0.998083	1	-0.801182	5.54195e-05	0.00170734	-0.856437	5.71443e-06	0.00047894
MTPAP	hsa-mir-145	SNHG16	0.912852	1	1	-0.811058	3.89981e-05	0.00141094	-0.856437	5.71443e-06	0.00047894
WDR26	hsa-mir-145	SNHG16	0.551084	0.989071	1	-0.719722	0.000562225	0.00634726	-0.856437	5.71443e-06	0.00047894
FOSL1	hsa-mir-145	SNHG16	0.648961	0.997588	1	-0.77584	0.000125874	0.0027221	-0.856437	5.71443e-06	0.00047894
CYB5R4	hsa-mir-145	SNHG16	0.696126	0.999045	1	-0.764699	0.00017484	0.00326499	-0.856437	5.71443e-06	0.00047894
PHIP	hsa-mir-145	SNHG16	0.78787	0.999914	1	-0.716994	0.000599287	0.00657248	-0.856437	5.71443e-06	0.00047894
VDAC1	hsa-mir-145	SNHG16	0.787149	0.999912	1	-0.762904	0.000184043	0.00336527	-0.856437	5.71443e-06	0.00047894
PFKFB3	hsa-mir-145	SNHG16	0.626991	0.996467	1	-0.751948	0.000249428	0.00399722	-0.856437	5.71443e-06	0.00047894
GFM1	hsa-mir-145	SNHG16	0.860739	0.999995	1	-0.713073	0.000656068	0.0069296	-0.856437	5.71443e-06	0.00047894
CXCL2	hsa-mir-145	SNHG16	0.70838	0.99927	1	-0.70571	0.000774633	0.00765748	-0.856437	5.71443e-06	0.00047894
RRBP1	hsa-mir-145	SNHG16	0.846566	0.999991	1	-0.74344	0.000312611	0.00454168	-0.856437	5.71443e-06	0.00047894
RPL38	hsa-mir-145	SNHG16	0.899015	1	1	-0.736267	0.000375713	0.00502892	-0.856437	5.71443e-06	0.00047894
DOK6	hsa-mir-145	SNHG16	0.796796	0.999936	1	-0.687467	0.00114591	0.0097232	-0.856437	5.71443e-06	0.00047894
RPIA	hsa-mir-145	SNHG16	0.878433	0.999998	1	-0.781433	0.000105992	0.00246487	-0.856437	5.71443e-06	0.00047894
ITPRIP	hsa-mir-145	SNHG16	0.681464	0.998704	1	-0.77791	0.000118182	0.0026269	-0.856437	5.71443e-06	0.00047894
MAP2	hsa-mir-145	SNHG16	0.609978	0.99534	1	-0.731376	0.000424513	0.00538334	-0.856437	5.71443e-06	0.00047894
RCOR1	hsa-mir-145	SNHG16	0.8122	0.999963	1	-0.831994	1.72432e-05	0.000906711	-0.856437	5.71443e-06	0.00047894
CD3EAP	hsa-mir-145	SNHG16	0.760642	0.999804	1	-0.738473	0.000355272	0.00487581	-0.856437	5.71443e-06	0.00047894
SAT1	hsa-mir-145	SNHG16	0.566869	0.991174	1	-0.757593	0.00021368	0.0036716	-0.856437	5.71443e-06	0.00047894
MTPN	hsa-mir-145	SNHG16	0.892321	0.999999	1	-0.775882	0.000125711	0.00272067	-0.856437	5.71443e-06	0.00047894
TMEM57	hsa-mir-145	SNHG16	0.796067	0.999934	1	-0.750215	0.000261354	0.00410274	-0.856437	5.71443e-06	0.00047894
ZBTB43	hsa-mir-145	SNHG16	0.729114	0.999551	1	-0.800123	5.74811e-05	0.00174137	-0.856437	5.71443e-06	0.00047894
PNP	hsa-mir-145	SNHG16	0.641204	0.997231	1	-0.717493	0.000592358	0.00653201	-0.856437	5.71443e-06	0.00047894
MSI2	hsa-mir-145	SNHG16	0.707098	0.999249	1	-0.769022	0.000154235	0.00304459	-0.856437	5.71443e-06	0.00047894
WDR35	hsa-mir-145	SNHG16	0.813731	0.999965	1	-0.772476	0.000139265	0.00288839	-0.856437	5.71443e-06	0.00047894
EAF2	hsa-mir-145	SNHG16	0.806771	0.999954	1	-0.906503	2.66468e-07	0.000128108	-0.856437	5.71443e-06	0.00047894
VNN3	hsa-mir-145	SNHG16	0.672461	0.998449	1	-0.754815	0.000230697	0.00382317	-0.856437	5.71443e-06	0.00047894
UBXN8	hsa-mir-145	SNHG16	0.882134	0.999999	1	-0.72408	0.000506969	0.00598243	-0.856437	5.71443e-06	0.00047894
ASCC3	hsa-mir-145	SNHG16	0.799353	0.999941	1	-0.815529	3.30415e-05	0.00129405	-0.856437	5.71443e-06	0.00047894
PAFAH1B2	hsa-mir-145	SNHG16	0.835164	0.999985	1	-0.714936	0.000628558	0.00675257	-0.856437	5.71443e-06	0.00047894
TREML4	hsa-mir-145	SNHG16	0.631782	0.996742	1	-0.831716	1.74431e-05	0.000913268	-0.856437	5.71443e-06	0.00047894
SMNDC1	hsa-mir-145	SNHG16	0.765323	0.999828	1	-0.789604	8.17162e-05	0.00212946	-0.856437	5.71443e-06	0.00047894
AGFG1	hsa-mir-145	SNHG16	0.796944	0.999936	1	-0.810318	4.00665e-05	0.00143155	-0.856437	5.71443e-06	0.00047894
WBP11	hsa-mir-145	SNHG16	0.786992	0.999911	1	-0.877861	1.81448e-06	0.000281008	-0.856437	5.71443e-06	0.00047894
ORC2	hsa-mir-145	SNHG16	0.852178	0.999993	1	-0.782333	0.000103055	0.00242609	-0.856437	5.71443e-06	0.00047894
GPAT3	hsa-mir-145	SNHG16	0.646177	0.997465	1	-0.742153	0.000323239	0.00462526	-0.856437	5.71443e-06	0.00047894
CYLD	hsa-mir-145	SNHG16	0.659319	0.998006	1	-0.76136	0.000192284	0.00345518	-0.856437	5.71443e-06	0.00047894
AJAP1	hsa-mir-145	SNHG16	0.560182	0.990326	1	-0.69154	0.00105249	0.00925037	-0.856437	5.71443e-06	0.00047894
DNAJA2	hsa-mir-145	SNHG16	0.823058	0.999975	1	-0.767303	0.000162172	0.0031242	-0.856437	5.71443e-06	0.00047894
EPAS1	hsa-mir-145	SNHG16	0.781041	0.999893	1	-0.821462	2.6336e-05	0.00115031	-0.856437	5.71443e-06	0.00047894
FASTKD5	hsa-mir-145	SNHG16	0.875413	0.999998	1	-0.85342	6.61806e-06	0.000535591	-0.856437	5.71443e-06	0.00047894
MYCT1	hsa-mir-145	SNHG16	0.762434	0.999813	1	-0.746592	0.000287813	0.00434208	-0.856437	5.71443e-06	0.00047894
SAFB	hsa-mir-145	SNHG16	0.844275	0.99999	1	-0.819153	2.87944e-05	0.00120668	-0.856437	5.71443e-06	0.00047894
MCEMP1	hsa-mir-145	SNHG16	0.704219	0.999199	1	-0.714845	0.000629875	0.00676055	-0.856437	5.71443e-06	0.00047894
TMEM71	hsa-mir-145	SNHG16	0.607692	0.995168	1	-0.756027	0.00022314	0.00375741	-0.856437	5.71443e-06	0.00047894
PHF10	hsa-mir-145	SNHG16	0.66883	0.998336	1	-0.769932	0.000150166	0.00299875	-0.856437	5.71443e-06	0.00047894
RC3H1	hsa-mir-145	SNHG16	0.686371	0.998828	1	-0.819066	2.88905e-05	0.00120817	-0.856437	5.71443e-06	0.00047894
CPSF6	hsa-mir-145	SNHG16	0.794891	0.999931	1	-0.781004	0.000107417	0.0024818	-0.856437	5.71443e-06	0.00047894
TMEM133	hsa-mir-145	SNHG16	0.781442	0.999894	1	-0.689529	0.00109781	0.00949224	-0.856437	5.71443e-06	0.00047894
TGIF1	hsa-mir-145	SNHG16	0.71119	0.999315	1	-0.835548	1.48494e-05	0.000837426	-0.856437	5.71443e-06	0.00047894
TOMM5	hsa-mir-145	SNHG16	0.85505	0.999994	1	-0.854676	6.2282e-06	0.000520535	-0.856437	5.71443e-06	0.00047894
NAA25	hsa-mir-145	SNHG16	0.799706	0.999942	1	-0.691832	0.00104604	0.00921829	-0.856437	5.71443e-06	0.00047894
RNFT1	hsa-mir-145	SNHG16	0.696144	0.999046	1	-0.703951	0.000805434	0.00783161	-0.856437	5.71443e-06	0.00047894
TLR4	hsa-mir-145	SNHG16	0.60427	0.994903	1	-0.768456	0.000156811	0.00306987	-0.856437	5.71443e-06	0.00047894
HIPK2	hsa-mir-145	SNHG16	0.759054	0.999795	1	-0.862438	4.225e-06	0.000426427	-0.856437	5.71443e-06	0.00047894
FAM133B	hsa-mir-145	SNHG16	0.781519	0.999894	1	-0.771566	0.000143085	0.00292539	-0.856437	5.71443e-06	0.00047894
CASP1	hsa-mir-145	SNHG16	0.664637	0.998196	1	-0.717275	0.000595381	0.00654879	-0.856437	5.71443e-06	0.00047894
ILF2	hsa-mir-145	SNHG16	0.787591	0.999913	1	-0.705459	0.000778979	0.00767826	-0.856437	5.71443e-06	0.00047894
RPS20	hsa-mir-145	SNHG16	0.865578	0.999996	1	-0.692029	0.0010417	0.00919294	-0.856437	5.71443e-06	0.00047894
NEIL3	hsa-mir-145	SNHG16	0.633379	0.996829	1	-0.703973	0.000805031	0.00783003	-0.856437	5.71443e-06	0.00047894
HECTD1	hsa-mir-145	SNHG16	0.869308	0.999997	1	-0.709836	0.000706197	0.00725417	-0.856437	5.71443e-06	0.00047894
BUD31	hsa-mir-145	SNHG16	0.893988	0.999999	1	-0.812558	3.69069e-05	0.00137424	-0.856437	5.71443e-06	0.00047894
E2F5	hsa-mir-145	SNHG16	0.877199	0.999998	1	-0.87821	1.7779e-06	0.000278622	-0.856437	5.71443e-06	0.00047894
LSM14A	hsa-mir-145	SNHG16	0.844834	0.99999	1	-0.72863	0.000454127	0.00559145	-0.856437	5.71443e-06	0.00047894
MFAP3	hsa-mir-145	SNHG16	0.828513	0.99998	1	-0.840355	1.20639e-05	0.000746218	-0.856437	5.71443e-06	0.00047894
MOB1B	hsa-mir-145	SNHG16	0.634944	0.996913	1	-0.692842	0.00102397	0.00908952	-0.856437	5.71443e-06	0.00047894
PTPN1	hsa-mir-145	SNHG16	0.600754	0.994618	1	-0.77877	0.000115103	0.00258524	-0.856437	5.71443e-06	0.00047894
KCTD5	hsa-mir-145	SNHG16	0.70971	0.999292	1	-0.72222	0.000529983	0.00612414	-0.856437	5.71443e-06	0.00047894
AQR	hsa-mir-145	SNHG16	0.859209	0.999995	1	-0.854076	6.41191e-06	0.000525691	-0.856437	5.71443e-06	0.00047894
RAPGEF4	hsa-mir-145	SNHG16	0.724688	0.9995	1	-0.782224	0.000103408	0.00242902	-0.856437	5.71443e-06	0.00047894
SF3B1	hsa-mir-145	SNHG16	0.851498	0.999993	1	-0.800312	5.7109e-05	0.00173556	-0.856437	5.71443e-06	0.00047894
ADGRE3	hsa-mir-145	SNHG16	0.62188	0.996154	1	-0.73331	0.000404618	0.00525264	-0.856437	5.71443e-06	0.00047894
HNRNPK	hsa-mir-145	SNHG16	0.91827	1	1	-0.891109	7.98157e-07	0.000192338	-0.856437	5.71443e-06	0.00047894
SRI	hsa-mir-145	SNHG16	0.852088	0.999993	1	-0.845781	9.4639e-06	0.000653844	-0.856437	5.71443e-06	0.00047894
MRPS31	hsa-mir-145	SNHG16	0.835439	0.999985	1	-0.710262	0.000699424	0.00721804	-0.856437	5.71443e-06	0.00047894
TRIM36	hsa-mir-145	SNHG16	0.769636	0.999849	1	-0.800413	5.69096e-05	0.00173248	-0.856437	5.71443e-06	0.00047894
TLR1	hsa-mir-145	SNHG16	0.60022	0.994574	1	-0.697584	0.000925397	0.00853673	-0.856437	5.71443e-06	0.00047894
C5orf58	hsa-mir-145	SNHG16	0.572767	0.991872	1	-0.756861	0.000218061	0.00371527	-0.856437	5.71443e-06	0.00047894
CEBPB	hsa-mir-145	SNHG16	0.63024	0.996655	1	-0.751164	0.000254769	0.00404151	-0.856437	5.71443e-06	0.00047894
TAF4B	hsa-mir-145	SNHG16	0.761108	0.999806	1	-0.852489	6.92027e-06	0.00054972	-0.856437	5.71443e-06	0.00047894
PSMD6	hsa-mir-145	SNHG16	0.879509	0.999998	1	-0.764284	0.000176933	0.00328843	-0.856437	5.71443e-06	0.00047894
LYPLA1	hsa-mir-145	SNHG16	0.766957	0.999836	1	-0.716837	0.000601487	0.0065815	-0.856437	5.71443e-06	0.00047894
C2orf49	hsa-mir-145	SNHG16	0.759525	0.999798	1	-0.6958	0.000961537	0.00873897	-0.856437	5.71443e-06	0.00047894
EXOSC3	hsa-mir-145	SNHG16	0.864316	0.999996	1	-0.810015	4.05102e-05	0.00144157	-0.856437	5.71443e-06	0.00047894
RNGTT	hsa-mir-145	SNHG16	0.882151	0.999999	1	-0.850303	7.67601e-06	0.000579576	-0.856437	5.71443e-06	0.00047894
TAF2	hsa-mir-145	SNHG16	0.867739	0.999997	1	-0.765477	0.000170972	0.00322557	-0.856437	5.71443e-06	0.00047894
CREB5	hsa-mir-145	SNHG16	0.633447	0.996833	1	-0.849565	7.94658e-06	0.000591786	-0.856437	5.71443e-06	0.00047894
LEMD3	hsa-mir-145	SNHG16	0.913956	1	1	-0.853235	6.67709e-06	0.000538684	-0.856437	5.71443e-06	0.00047894
FAM49B	hsa-mir-145	SNHG16	0.637565	0.99705	1	-0.699099	0.000895599	0.00837502	-0.856437	5.71443e-06	0.00047894
CHD7	hsa-mir-145	SNHG16	0.73127	0.999574	1	-0.895958	5.75502e-07	0.000168769	-0.856437	5.71443e-06	0.00047894
RAP1B	hsa-mir-145	SNHG16	0.655676	0.997866	1	-0.866582	3.40135e-06	0.000380258	-0.856437	5.71443e-06	0.00047894
EIF5	hsa-mir-145	SNHG16	0.799572	0.999941	1	-0.717014	0.000599014	0.00657177	-0.856437	5.71443e-06	0.00047894
GNA13	hsa-mir-145	SNHG16	0.726482	0.999522	1	-0.821768	2.6024e-05	0.00114377	-0.856437	5.71443e-06	0.00047894
SSR1	hsa-mir-145	SNHG16	0.875578	0.999998	1	-0.723226	0.000517423	0.00604499	-0.856437	5.71443e-06	0.00047894
TOR1AIP2	hsa-mir-145	SNHG16	0.829858	0.999981	1	-0.744848	0.000301324	0.00445601	-0.856437	5.71443e-06	0.00047894
PTAR1	hsa-mir-145	SNHG16	0.746591	0.999712	1	-0.695187	0.000974211	0.00881392	-0.856437	5.71443e-06	0.00047894
ALG2	hsa-mir-145	SNHG16	0.887809	0.999999	1	-0.825856	2.21453e-05	0.00104757	-0.856437	5.71443e-06	0.00047894
ASAH2B	hsa-mir-145	SNHG16	0.859024	0.999995	1	-0.721666	0.000536997	0.00617289	-0.856437	5.71443e-06	0.00047894
ARAP2	hsa-mir-145	SNHG16	0.548672	0.988718	1	-0.691726	0.00104837	0.00922966	-0.856437	5.71443e-06	0.00047894
DDX60L	hsa-mir-145	SNHG16	0.622169	0.996173	1	-0.819963	2.7911e-05	0.00118756	-0.856437	5.71443e-06	0.00047894
MED17	hsa-mir-145	SNHG16	0.861	0.999995	1	-0.898073	4.9646e-07	0.00016163	-0.856437	5.71443e-06	0.00047894
PRELID3B	hsa-mir-145	SNHG16	0.751532	0.999748	1	-0.687144	0.0011536	0.00976027	-0.856437	5.71443e-06	0.00047894
PPTC7	hsa-mir-145	SNHG16	0.713994	0.999358	1	-0.803666	5.08238e-05	0.00162785	-0.856437	5.71443e-06	0.00047894
KCTD20	hsa-mir-145	SNHG16	0.869617	0.999997	1	-0.845114	9.7554e-06	0.00066516	-0.856437	5.71443e-06	0.00047894
OSM	hsa-mir-145	SNHG16	0.642191	0.997279	1	-0.733818	0.000399533	0.00521513	-0.856437	5.71443e-06	0.00047894
JAK1	hsa-mir-145	SNHG16	0.79794	0.999938	1	-0.854958	6.14326e-06	0.000515935	-0.856437	5.71443e-06	0.00047894
SERPINB9	hsa-mir-145	SNHG16	0.646587	0.997483	1	-0.721271	0.000542039	0.00621054	-0.856437	5.71443e-06	0.00047894
COIL	hsa-mir-145	SNHG16	0.832937	0.999983	1	-0.688306	0.00112615	0.00962364	-0.856437	5.71443e-06	0.00047894
HSPA4L	hsa-mir-145	SNHG16	0.806202	0.999954	1	-0.740966	0.000333296	0.00470269	-0.856437	5.71443e-06	0.00047894
C9orf47	hsa-mir-145	SNHG16	0.743256	0.999686	1	-0.756406	0.000220816	0.00374057	-0.856437	5.71443e-06	0.00047894
CYTIP	hsa-mir-145	SNHG16	0.562122	0.990578	1	-0.697271	0.000931658	0.00857214	-0.856437	5.71443e-06	0.00047894
CYP27B1	hsa-mir-145	SNHG16	0.5715	0.991726	1	-0.709717	0.000708099	0.0072621	-0.856437	5.71443e-06	0.00047894
TRA2A	hsa-mir-145	SNHG16	0.697539	0.999074	1	-0.742274	0.000322221	0.00461863	-0.856437	5.71443e-06	0.00047894
ERFE	hsa-mir-145	SNHG16	0.730436	0.999566	1	-0.692625	0.00102867	0.00911678	-0.856437	5.71443e-06	0.00047894
RPS27	hsa-mir-145	SNHG16	0.759706	0.999799	1	-0.713088	0.000655839	0.0069283	-0.856437	5.71443e-06	0.00047894
SSH2	hsa-mir-145	SNHG16	0.626127	0.996416	1	-0.771942	0.000141497	0.00291011	-0.856437	5.71443e-06	0.00047894
ZNF782	hsa-mir-145	SNHG16	0.723187	0.999482	1	-0.696242	0.000952481	0.00869065	-0.856437	5.71443e-06	0.00047894
ZDHHC13	hsa-mir-145	SNHG16	0.807947	0.999956	1	-0.72649	0.00047838	0.00577865	-0.856437	5.71443e-06	0.00047894
PCNX4	hsa-mir-145	SNHG16	0.635251	0.996929	1	-0.708293	0.000731182	0.00740534	-0.856437	5.71443e-06	0.00047894
MAPK1IP1L	hsa-mir-145	SNHG16	0.817076	0.999969	1	-0.857826	5.33506e-06	0.000478042	-0.856437	5.71443e-06	0.00047894
CD38	hsa-mir-145	SNHG16	0.670315	0.998383	1	-0.725102	0.000494674	0.0058938	-0.856437	5.71443e-06	0.00047894
SDHAF3	hsa-mir-145	SNHG16	0.792393	0.999925	1	-0.700777	0.000863531	0.00818343	-0.856437	5.71443e-06	0.00047894
CCNJL	hsa-mir-145	SNHG16	0.69331	0.998986	1	-0.767254	0.000162404	0.00312505	-0.856437	5.71443e-06	0.00047894
SP6	hsa-mir-145	SNHG16	0.868544	0.999997	1	-0.837577	1.36136e-05	0.000802756	-0.856437	5.71443e-06	0.00047894
MMP25	hsa-mir-145	SNHG16	0.639148	0.99713	1	-0.717303	0.000594998	0.00654577	-0.856437	5.71443e-06	0.00047894
RIOK3	hsa-mir-145	SNHG16	0.747451	0.999719	1	-0.785932	9.19739e-05	0.00228271	-0.856437	5.71443e-06	0.00047894
CNOT6L	hsa-mir-145	SNHG16	0.633038	0.996811	1	-0.688532	0.00112087	0.0095971	-0.856437	5.71443e-06	0.00047894
RHCG	hsa-mir-145	SNHG16	0.658029	0.997957	1	-0.75401	0.000235837	0.00387241	-0.856437	5.71443e-06	0.00047894
GLTP	hsa-mir-145	SNHG16	0.809818	0.999959	1	-0.754787	0.000230875	0.00382338	-0.856437	5.71443e-06	0.00047894
ATF2	hsa-mir-145	SNHG16	0.765873	0.999831	1	-0.71473	0.000631552	0.00676585	-0.856437	5.71443e-06	0.00047894
CNRIP1	hsa-mir-145	SNHG16	0.889625	0.999999	1	-0.78213	0.00010371	0.00243215	-0.856437	5.71443e-06	0.00047894
HMGXB4	hsa-mir-145	SNHG16	0.90327	1	1	-0.816716	3.15962e-05	0.00126532	-0.856437	5.71443e-06	0.00047894
HNRNPF	hsa-mir-145	SNHG16	0.853484	0.999993	1	-0.731735	0.000420757	0.00535783	-0.856437	5.71443e-06	0.00047894
ALPK1	hsa-mir-145	SNHG16	0.790317	0.99992	1	-0.790027	8.05984e-05	0.00211358	-0.856437	5.71443e-06	0.00047894
SLFN11	hsa-mir-145	SNHG16	0.79602	0.999934	1	-0.791108	7.78013e-05	0.00206553	-0.856437	5.71443e-06	0.00047894
MTMR7	hsa-mir-145	SNHG16	0.737441	0.999635	1	-0.76575	0.000169631	0.00320841	-0.856437	5.71443e-06	0.00047894
POLR2B	hsa-mir-145	SNHG16	0.8902	0.999999	1	-0.732481	0.000413048	0.00530748	-0.856437	5.71443e-06	0.00047894
PIP4K2A	hsa-mir-145	SNHG16	0.907998	1	1	-0.800968	5.58311e-05	0.00171441	-0.856437	5.71443e-06	0.00047894
SLC33A1	hsa-mir-145	SNHG16	0.869401	0.999997	1	-0.75135	0.00025349	0.00403123	-0.856437	5.71443e-06	0.00047894
PABPC1	hsa-mir-145	SNHG16	0.811937	0.999962	1	-0.812444	3.70626e-05	0.00137858	-0.856437	5.71443e-06	0.00047894
NFKB1	hsa-mir-145	SNHG16	0.675525	0.99854	1	-0.776179	0.000124584	0.00271079	-0.856437	5.71443e-06	0.00047894
RNF24	hsa-mir-145	SNHG16	0.615688	0.995746	1	-0.718929	0.000572808	0.0064155	-0.856437	5.71443e-06	0.00047894
ADAM17	hsa-mir-145	SNHG16	0.755487	0.999774	1	-0.856213	5.77769e-06	0.000500411	-0.856437	5.71443e-06	0.00047894
GMDS	hsa-mir-145	SNHG16	0.813259	0.999964	1	-0.68957	0.00109687	0.00948867	-0.856437	5.71443e-06	0.00047894
SPPL2A	hsa-mir-145	SNHG16	0.795287	0.999932	1	-0.767438	0.000161535	0.00311702	-0.856437	5.71443e-06	0.00047894
SNX13	hsa-mir-145	SNHG16	0.69816	0.999086	1	-0.70747	0.00074481	0.00748156	-0.856437	5.71443e-06	0.00047894
DPYD	hsa-mir-145	SNHG16	0.708583	0.999274	1	-0.702598	0.000829795	0.00798338	-0.856437	5.71443e-06	0.00047894
PTPRE	hsa-mir-145	SNHG16	0.667816	0.998303	1	-0.800623	5.65002e-05	0.00172546	-0.856437	5.71443e-06	0.00047894
ZDHHC9	hsa-mir-145	SNHG16	0.781921	0.999896	1	-0.803815	5.05593e-05	0.00162481	-0.856437	5.71443e-06	0.00047894
ACO1	hsa-mir-145	SNHG16	0.854049	0.999994	1	-0.739843	0.000343051	0.00478663	-0.856437	5.71443e-06	0.00047894
USP32	hsa-mir-145	SNHG16	0.707354	0.999253	1	-0.847691	8.66999e-06	0.000625325	-0.856437	5.71443e-06	0.00047894
CASS4	hsa-mir-145	SNHG16	0.505596	0.980795	1	-0.689442	0.0010998	0.00950073	-0.856437	5.71443e-06	0.00047894
MAN2A1	hsa-mir-145	SNHG16	0.858936	0.999995	1	-0.765409	0.000171308	0.00322932	-0.856437	5.71443e-06	0.00047894
SCYL2	hsa-mir-145	SNHG16	0.787829	0.999913	1	-0.73446	0.000393164	0.00516851	-0.856437	5.71443e-06	0.00047894
LARP1B	hsa-mir-145	SNHG16	0.652222	0.997727	1	-0.724466	0.000502297	0.00594724	-0.856437	5.71443e-06	0.00047894
WAC	hsa-mir-145	SNHG16	0.74696	0.999715	1	-0.760532	0.000196826	0.0035003	-0.856437	5.71443e-06	0.00047894
PAK2	hsa-mir-145	SNHG16	0.606539	0.99508	1	-0.793831	7.11135e-05	0.00195773	-0.856437	5.71443e-06	0.00047894
FAM124A	hsa-mir-145	SNHG16	0.625936	0.996404	1	-0.742399	0.00032118	0.00461212	-0.856437	5.71443e-06	0.00047894
TNFAIP3	hsa-mir-145	SNHG16	0.675955	0.998553	1	-0.709126	0.000717613	0.00731984	-0.856437	5.71443e-06	0.00047894
SMOX	hsa-mir-145	SNHG16	0.595667	0.994184	1	-0.702593	0.000829883	0.00798338	-0.856437	5.71443e-06	0.00047894
KIAA0825	hsa-mir-145	SNHG16	0.694388	0.999009	1	-0.714798	0.000630558	0.00676137	-0.856437	5.71443e-06	0.00047894
CNOT10	hsa-mir-145	SNHG16	0.879155	0.999998	1	-0.794238	7.01559e-05	0.00194511	-0.856437	5.71443e-06	0.00047894
NDEL1	hsa-mir-145	SNHG16	0.626086	0.996413	1	-0.832994	1.65384e-05	0.000885798	-0.856437	5.71443e-06	0.00047894
SOCS3	hsa-mir-145	SNHG16	0.756506	0.99978	1	-0.745459	0.000296537	0.00441401	-0.856437	5.71443e-06	0.00047894
TERF2IP	hsa-mir-145	SNHG16	0.912289	1	1	-0.797961	6.1892e-05	0.00182215	-0.856437	5.71443e-06	0.00047894
IFNK	hsa-mir-145	SNHG16	0.533928	0.986364	1	-0.754603	0.000232042	0.00383263	-0.856437	5.71443e-06	0.00047894
CD164	hsa-mir-145	SNHG16	0.812625	0.999963	1	-0.714147	0.000640093	0.00682153	-0.856437	5.71443e-06	0.00047894
SPAG9	hsa-mir-145	SNHG16	0.77351	0.999865	1	-0.83011	1.86386e-05	0.000948166	-0.856437	5.71443e-06	0.00047894
EGR3	hsa-mir-145	SNHG16	0.571008	0.991669	1	-0.747795	0.000278795	0.0042678	-0.856437	5.71443e-06	0.00047894
CTC-534A2.2	hsa-mir-145	SNHG16	0.806799	0.999955	1	-0.685496	0.00119352	0.00998742	-0.856437	5.71443e-06	0.00047894
IL13RA1	hsa-mir-145	SNHG16	0.761412	0.999808	1	-0.68952	0.00109802	0.00949246	-0.856437	5.71443e-06	0.00047894
ZNF195	hsa-mir-145	SNHG16	0.751853	0.99975	1	-0.700981	0.000859685	0.0081623	-0.856437	5.71443e-06	0.00047894
RINT1	hsa-mir-145	SNHG16	0.676424	0.998566	1	-0.727256	0.000469579	0.00570894	-0.856437	5.71443e-06	0.00047894
MTMR6	hsa-mir-145	SNHG16	0.810196	0.99996	1	-0.734727	0.000390544	0.00514766	-0.856437	5.71443e-06	0.00047894
TMEM65	hsa-mir-145	SNHG16	0.702421	0.999167	1	-0.700824	0.000862646	0.00817889	-0.856437	5.71443e-06	0.00047894
MARCKS	hsa-mir-145	SNHG16	0.711282	0.999317	1	-0.771997	0.000141264	0.00290896	-0.856437	5.71443e-06	0.00047894
RC3H2	hsa-mir-145	SNHG16	0.783014	0.999899	1	-0.802977	5.20648e-05	0.00164867	-0.856437	5.71443e-06	0.00047894
FAM49A	hsa-mir-145	SNHG16	0.696344	0.99905	1	-0.771309	0.00014418	0.0029386	-0.856437	5.71443e-06	0.00047894
DENND4A	hsa-mir-145	SNHG16	0.667526	0.998293	1	-0.794976	6.84494e-05	0.00192161	-0.856437	5.71443e-06	0.00047894
PLAT	hsa-mir-145	SNHG16	0.617937	0.995898	1	-0.730247	0.000436488	0.00546633	-0.856437	5.71443e-06	0.00047894
SMURF2	hsa-mir-145	SNHG16	0.644179	0.997373	1	-0.740015	0.000341546	0.00477207	-0.856437	5.71443e-06	0.00047894
TRPS1	hsa-mir-145	SNHG16	0.886179	0.999999	1	-0.741688	0.000327143	0.0046531	-0.856437	5.71443e-06	0.00047894
SS18	hsa-mir-145	SNHG16	0.855985	0.999994	1	-0.784879	9.51079e-05	0.00232538	-0.856437	5.71443e-06	0.00047894
ARL8B	hsa-mir-145	SNHG16	0.722916	0.999479	1	-0.715567	0.000619464	0.00669456	-0.856437	5.71443e-06	0.00047894
UBE2B	hsa-mir-145	SNHG16	0.730456	0.999566	1	-0.846316	9.23536e-06	0.000645585	-0.856437	5.71443e-06	0.00047894
SOS2	hsa-mir-145	SNHG16	0.729897	0.99956	1	-0.800127	5.74727e-05	0.00174137	-0.856437	5.71443e-06	0.00047894
MED13	hsa-mir-145	SNHG16	0.817417	0.999969	1	-0.870019	2.82593e-06	0.00034433	-0.856437	5.71443e-06	0.00047894
MSL3	hsa-mir-145	SNHG16	0.707048	0.999248	1	-0.774056	0.000132833	0.00281004	-0.856437	5.71443e-06	0.00047894
USP10	hsa-mir-145	SNHG16	0.8174	0.999969	1	-0.835857	1.46557e-05	0.000834509	-0.856437	5.71443e-06	0.00047894
HCLS1	hsa-mir-145	SNHG16	0.61247	0.995521	1	-0.712993	0.000657267	0.0069353	-0.856437	5.71443e-06	0.00047894
LSG1	hsa-mir-145	SNHG16	0.839068	0.999987	1	-0.798186	6.14212e-05	0.00181357	-0.856437	5.71443e-06	0.00047894
AKAP12	hsa-mir-145	SNHG16	0.608039	0.995195	1	-0.793888	7.09776e-05	0.00195562	-0.856437	5.71443e-06	0.00047894
WRN	hsa-mir-145	SNHG16	0.810225	0.99996	1	-0.759123	0.000204765	0.00358338	-0.856437	5.71443e-06	0.00047894
IL15RA	hsa-mir-145	SNHG16	0.715924	0.999386	1	-0.70314	0.000819962	0.00792029	-0.856437	5.71443e-06	0.00047894
EXOC8	hsa-mir-145	SNHG16	0.798059	0.999938	1	-0.774533	0.000130942	0.00278676	-0.856437	5.71443e-06	0.00047894
TP53BP2	hsa-mir-145	SNHG16	0.63107	0.996702	1	-0.796504	6.50226e-05	0.00186991	-0.856437	5.71443e-06	0.00047894
PRPF38A	hsa-mir-145	SNHG16	0.720522	0.999448	1	-0.818732	2.92633e-05	0.00121725	-0.856437	5.71443e-06	0.00047894
TWNK	hsa-mir-145	SNHG16	0.770787	0.999854	1	-0.761233	0.000192977	0.00346279	-0.856437	5.71443e-06	0.00047894
SERTAD2	hsa-mir-145	SNHG16	0.550038	0.988919	1	-0.72897	0.000450369	0.00556565	-0.856437	5.71443e-06	0.00047894
APAF1	hsa-mir-145	SNHG16	0.754854	0.99977	1	-0.786056	9.16119e-05	0.00227854	-0.856437	5.71443e-06	0.00047894
MESDC2	hsa-mir-145	SNHG16	0.87256	0.999998	1	-0.748607	0.000272834	0.00420701	-0.856437	5.71443e-06	0.00047894
RAVER2	hsa-mir-145	SNHG16	0.874852	0.999998	1	-0.695007	0.000977942	0.00883354	-0.856437	5.71443e-06	0.00047894
RP11-437B10.1	hsa-mir-145	SNHG16	0.656729	0.997907	1	-0.750255	0.000261075	0.00409927	-0.856437	5.71443e-06	0.00047894
TXNDC12	hsa-mir-145	SNHG16	0.766559	0.999834	1	-0.71266	0.000662283	0.00697284	-0.856437	5.71443e-06	0.00047894
ZNF597	hsa-mir-145	SNHG16	0.670168	0.998378	1	-0.696241	0.000952487	0.00869065	-0.856437	5.71443e-06	0.00047894
DYNC1LI1	hsa-mir-145	SNHG16	0.811453	0.999962	1	-0.689132	0.00110694	0.00952865	-0.856437	5.71443e-06	0.00047894
NDUFV2	hsa-mir-145	SNHG16	0.700071	0.999123	1	-0.832214	1.7086e-05	0.000903487	-0.856437	5.71443e-06	0.00047894
POLR3D	hsa-mir-145	SNHG16	0.838455	0.999987	1	-0.771678	0.000142611	0.00292179	-0.856437	5.71443e-06	0.00047894
NOL10	hsa-mir-145	SNHG16	0.885043	0.999999	1	-0.802585	5.27818e-05	0.00166046	-0.856437	5.71443e-06	0.00047894
SLC2A13	hsa-mir-145	SNHG16	0.758985	0.999794	1	-0.706726	0.000757303	0.00755886	-0.856437	5.71443e-06	0.00047894
GRSF1	hsa-mir-145	SNHG16	0.896346	0.999999	1	-0.767269	0.00016233	0.00312474	-0.856437	5.71443e-06	0.00047894
MCC	hsa-mir-145	SNHG16	0.699742	0.999117	1	-0.753605	0.000238457	0.0038947	-0.856437	5.71443e-06	0.00047894
PDS5A	hsa-mir-145	SNHG16	0.8202	0.999972	1	-0.759854	0.000200613	0.00354151	-0.856437	5.71443e-06	0.00047894
THBD	hsa-mir-145	SNHG16	0.583791	0.993061	1	-0.738289	0.000356946	0.00488786	-0.856437	5.71443e-06	0.00047894
ARHGAP19	hsa-mir-145	SNHG16	0.769641	0.999849	1	-0.692302	0.00103571	0.00915826	-0.856437	5.71443e-06	0.00047894
PSMG1	hsa-mir-145	SNHG16	0.806978	0.999955	1	-0.730458	0.000434225	0.0054522	-0.856437	5.71443e-06	0.00047894
C5AR1	hsa-mir-145	SNHG16	0.610075	0.995347	1	-0.686496	0.00116917	0.00984841	-0.856437	5.71443e-06	0.00047894
PDCD2	hsa-mir-145	SNHG16	0.833463	0.999984	1	-0.737732	0.000362034	0.00493078	-0.856437	5.71443e-06	0.00047894
CAMK4	hsa-mir-145	SNHG16	0.78027	0.99989	1	-0.781958	0.000104271	0.00244112	-0.856437	5.71443e-06	0.00047894
SECISBP2	hsa-mir-145	SNHG16	0.637719	0.997058	1	-0.742338	0.000321687	0.00461636	-0.856437	5.71443e-06	0.00047894
TTC26	hsa-mir-145	SNHG16	0.920833	1	1	-0.774024	0.000132961	0.00281127	-0.856437	5.71443e-06	0.00047894
NUP107	hsa-mir-145	SNHG16	0.860578	0.999995	1	-0.701448	0.000850969	0.00811279	-0.856437	5.71443e-06	0.00047894
HMGCR	hsa-mir-145	SNHG16	0.829094	0.999981	1	-0.748308	0.000275017	0.00422939	-0.856437	5.71443e-06	0.00047894
PPP1R2P3	hsa-mir-145	SNHG16	0.740556	0.999663	1	-0.706738	0.000757092	0.00755867	-0.856437	5.71443e-06	0.00047894
NME9	hsa-mir-145	SNHG16	0.628054	0.99653	1	-0.692821	0.00102442	0.00909017	-0.856437	5.71443e-06	0.00047894
SUPT20H	hsa-mir-145	SNHG16	0.712782	0.99934	1	-0.802013	5.38441e-05	0.00167896	-0.856437	5.71443e-06	0.00047894
SFT2D1	hsa-mir-145	SNHG16	0.766841	0.999836	1	-0.75555	0.000226087	0.00378609	-0.856437	5.71443e-06	0.00047894
SNCA	hsa-mir-145	SNHG16	0.643884	0.997359	1	-0.686742	0.00116325	0.0098135	-0.856437	5.71443e-06	0.00047894
HNRNPAB	hsa-mir-145	SNHG16	0.818859	0.999971	1	-0.717582	0.000591134	0.00652612	-0.856437	5.71443e-06	0.00047894
MAFF	hsa-mir-145	SNHG16	0.547024	0.988472	1	-0.717736	0.000589021	0.00651653	-0.856437	5.71443e-06	0.00047894
ZNF207	hsa-mir-145	SNHG16	0.882916	0.999999	1	-0.88186	1.43076e-06	0.000251985	-0.856437	5.71443e-06	0.00047894
NOP16	hsa-mir-145	SNHG16	0.73529	0.999615	1	-0.693869	0.00100192	0.00896989	-0.856437	5.71443e-06	0.00047894
ZNF791	hsa-mir-145	SNHG16	0.767111	0.999837	1	-0.723687	0.000511755	0.00601285	-0.856437	5.71443e-06	0.00047894
AP3M1	hsa-mir-145	SNHG16	0.814685	0.999966	1	-0.696648	0.000944221	0.00864592	-0.856437	5.71443e-06	0.00047894
CAPRIN1	hsa-mir-145	SNHG16	0.94321	1	1	-0.779288	0.000113281	0.00255982	-0.856437	5.71443e-06	0.00047894
LAMTOR5	hsa-mir-145	SNHG16	0.643912	0.99736	1	-0.711024	0.000687445	0.00713885	-0.856437	5.71443e-06	0.00047894
CXCL1	hsa-mir-145	SNHG16	0.764388	0.999824	1	-0.770764	0.000146528	0.00296247	-0.856437	5.71443e-06	0.00047894
IL1RL2	hsa-mir-145	SNHG16	0.697441	0.999072	1	-0.776552	0.000123181	0.00269437	-0.856437	5.71443e-06	0.00047894
RAPGEF2	hsa-mir-145	SNHG16	0.724731	0.999501	1	-0.72326	0.000517005	0.00604234	-0.856437	5.71443e-06	0.00047894
PRMT3	hsa-mir-145	SNHG16	0.865874	0.999996	1	-0.823281	2.45266e-05	0.00110475	-0.856437	5.71443e-06	0.00047894
SLCO5A1	hsa-mir-145	SNHG16	0.69469	0.999015	1	-0.70156	0.00084888	0.00809889	-0.856437	5.71443e-06	0.00047894
ADAMTS4	hsa-mir-145	SNHG16	0.743489	0.999688	1	-0.775993	0.000125292	0.00271908	-0.856437	5.71443e-06	0.00047894
KHDRBS1	hsa-mir-145	SNHG16	0.878013	0.999998	1	-0.807486	4.43845e-05	0.00151828	-0.856437	5.71443e-06	0.00047894
MNAT1	hsa-mir-145	SNHG16	0.725768	0.999513	1	-0.819941	2.79343e-05	0.00118773	-0.856437	5.71443e-06	0.00047894
ENTPD7	hsa-mir-145	SNHG16	0.760228	0.999801	1	-0.69868	0.00090376	0.00841737	-0.856437	5.71443e-06	0.00047894
B4GALT1	hsa-mir-145	SNHG16	0.610762	0.995397	1	-0.728053	0.00046057	0.00563972	-0.856437	5.71443e-06	0.00047894
BACH1	hsa-mir-145	SNHG16	0.646586	0.997483	1	-0.815113	3.35613e-05	0.00130681	-0.856437	5.71443e-06	0.00047894
MAP3K13	hsa-mir-145	SNHG16	0.811572	0.999962	1	-0.767671	0.000160446	0.00310858	-0.856437	5.71443e-06	0.00047894
MAGT1	hsa-mir-145	SNHG16	0.80557	0.999952	1	-0.728072	0.000460352	0.00563852	-0.856437	5.71443e-06	0.00047894
NAA16	hsa-mir-145	SNHG16	0.646673	0.997487	1	-0.720682	0.000549644	0.00626673	-0.856437	5.71443e-06	0.00047894
SNX5	hsa-mir-145	SNHG16	0.771092	0.999855	1	-0.744889	0.000301001	0.00445306	-0.856437	5.71443e-06	0.00047894
PDCD1LG2	hsa-mir-145	SNHG16	0.626287	0.996425	1	-0.714005	0.000642187	0.00683505	-0.856437	5.71443e-06	0.00047894
KCNJ2	hsa-mir-145	SNHG16	0.617687	0.995882	1	-0.733722	0.000400486	0.00522106	-0.856437	5.71443e-06	0.00047894
SNX18	hsa-mir-145	SNHG16	0.775938	0.999875	1	-0.714511	0.000634743	0.00678754	-0.856437	5.71443e-06	0.00047894
PDE12	hsa-mir-145	SNHG16	0.892602	0.999999	1	-0.881479	1.46405e-06	0.000253605	-0.856437	5.71443e-06	0.00047894
ZBED4	hsa-mir-145	SNHG16	0.846686	0.999991	1	-0.869873	2.84847e-06	0.000345002	-0.856437	5.71443e-06	0.00047894
PARP8	hsa-mir-145	SNHG16	0.62663	0.996446	1	-0.793815	7.11512e-05	0.00195773	-0.856437	5.71443e-06	0.00047894
HSPA14	hsa-mir-145	SNHG16	0.892317	0.999999	1	-0.753376	0.000239945	0.00390668	-0.856437	5.71443e-06	0.00047894
MARK3	hsa-mir-145	SNHG16	0.803416	0.999949	1	-0.804628	4.91317e-05	0.00159975	-0.856437	5.71443e-06	0.00047894
C16orf72	hsa-mir-145	SNHG16	0.795898	0.999934	1	-0.846739	9.05826e-06	0.000637302	-0.856437	5.71443e-06	0.00047894
B4GALT3	hsa-mir-145	SNHG16	0.70077	0.999136	1	-0.685699	0.00118854	0.00995685	-0.856437	5.71443e-06	0.00047894
SPRY4	hsa-mir-145	SNHG16	0.664998	0.998209	1	-0.781013	0.000107387	0.0024818	-0.856437	5.71443e-06	0.00047894
KIAA1468	hsa-mir-145	SNHG16	0.745669	0.999705	1	-0.7909	7.83334e-05	0.00207186	-0.856437	5.71443e-06	0.00047894
SBNO1	hsa-mir-145	SNHG16	0.750517	0.999741	1	-0.722519	0.000526218	0.00610008	-0.856437	5.71443e-06	0.00047894
CAB39	hsa-mir-145	SNHG16	0.709819	0.999294	1	-0.717577	0.000591199	0.00652618	-0.856437	5.71443e-06	0.00047894
CTBS	hsa-mir-145	SNHG16	0.649267	0.997601	1	-0.810856	3.92876e-05	0.00141589	-0.856437	5.71443e-06	0.00047894
RP11-211G3.2	hsa-mir-145	SNHG16	0.56189	0.990548	1	-0.727218	0.000470015	0.00571281	-0.856437	5.71443e-06	0.00047894
GPR4	hsa-mir-145	SNHG16	0.764205	0.999823	1	-0.780374	0.000109539	0.00250905	-0.856437	5.71443e-06	0.00047894
COX16	hsa-mir-145	SNHG16	0.808644	0.999957	1	-0.702696	0.000828005	0.00797345	-0.856437	5.71443e-06	0.00047894
PSMA2	hsa-mir-145	SNHG16	0.862072	0.999996	1	-0.702638	0.000829064	0.00798039	-0.856437	5.71443e-06	0.00047894
IRF2	hsa-mir-145	SNHG16	0.710793	0.999309	1	-0.784504	9.62449e-05	0.00233668	-0.856437	5.71443e-06	0.00047894
SPRED1	hsa-mir-145	SNHG16	0.778788	0.999885	1	-0.865989	3.50995e-06	0.000386683	-0.856437	5.71443e-06	0.00047894
PELI2	hsa-mir-145	SNHG16	0.692224	0.998963	1	-0.786331	9.0809e-05	0.00226494	-0.856437	5.71443e-06	0.00047894
CEP85L	hsa-mir-145	SNHG16	0.632928	0.996805	1	-0.742128	0.000323443	0.0046265	-0.856437	5.71443e-06	0.00047894
RCHY1	hsa-mir-145	SNHG16	0.788957	0.999917	1	-0.736135	0.000376966	0.00503995	-0.856437	5.71443e-06	0.00047894
TMEM168	hsa-mir-145	SNHG16	0.825262	0.999977	1	-0.712492	0.000664832	0.00699082	-0.856437	5.71443e-06	0.00047894
PALM2	hsa-mir-145	SNHG16	0.576076	0.992245	1	-0.759723	0.000201352	0.00354933	-0.856437	5.71443e-06	0.00047894
RLF	hsa-mir-145	SNHG16	0.713659	0.999353	1	-0.734308	0.000394666	0.00517909	-0.856437	5.71443e-06	0.00047894
DOC2B	hsa-mir-145	SNHG16	0.792099	0.999925	1	-0.69295	0.00102162	0.00907798	-0.856437	5.71443e-06	0.00047894
FAM196A	hsa-mir-145	SNHG16	0.715285	0.999376	1	-0.739638	0.000344859	0.00479442	-0.856437	5.71443e-06	0.00047894
ANKHD1-EIF4EBP3	hsa-mir-145	SNHG16	0.710434	0.999303	1	-0.836808	1.40715e-05	0.000817293	-0.856437	5.71443e-06	0.00047894
ADGRA3	hsa-mir-145	SNHG16	0.812523	0.999963	1	-0.753333	0.00024023	0.00390875	-0.856437	5.71443e-06	0.00047894
ARHGAP26	hsa-mir-145	SNHG16	0.541025	0.98754	1	-0.70581	0.000772923	0.00765262	-0.856437	5.71443e-06	0.00047894
OGFOD1	hsa-mir-145	SNHG16	0.861756	0.999996	1	-0.784751	9.54931e-05	0.00233029	-0.856437	5.71443e-06	0.00047894
VCPIP1	hsa-mir-145	SNHG16	0.64143	0.997242	1	-0.720968	0.000545941	0.00623765	-0.856437	5.71443e-06	0.00047894
DIMT1	hsa-mir-145	SNHG16	0.850981	0.999993	1	-0.758765	0.000206821	0.00360489	-0.856437	5.71443e-06	0.00047894
EED	hsa-mir-145	SNHG16	0.786846	0.999911	1	-0.814814	3.39394e-05	0.00131296	-0.856437	5.71443e-06	0.00047894
FBXW7	hsa-mir-145	SNHG16	0.485103	0.975795	1	-0.710797	0.000691004	0.0071617	-0.856437	5.71443e-06	0.00047894
LSM6	hsa-mir-145	SNHG16	0.838383	0.999987	1	-0.782533	0.000102411	0.00241819	-0.856437	5.71443e-06	0.00047894
ATF6	hsa-mir-145	SNHG16	0.788091	0.999914	1	-0.886009	1.10798e-06	0.000227627	-0.856437	5.71443e-06	0.00047894
MAP1LC3B	hsa-mir-145	SNHG16	0.560072	0.990311	1	-0.7861	9.14836e-05	0.00227755	-0.856437	5.71443e-06	0.00047894
CSNK1G1	hsa-mir-145	SNHG16	0.805071	0.999952	1	-0.744258	0.000306018	0.00449317	-0.856437	5.71443e-06	0.00047894
MAPK14	hsa-mir-145	SNHG16	0.718485	0.999421	1	-0.808585	4.26648e-05	0.00148712	-0.856437	5.71443e-06	0.00047894
MTRR	hsa-mir-145	SNHG16	0.861974	0.999996	1	-0.825479	2.24814e-05	0.00105429	-0.856437	5.71443e-06	0.00047894
RAB3IP	hsa-mir-145	SNHG16	0.75953	0.999798	1	-0.739563	0.000345523	0.00479442	-0.856437	5.71443e-06	0.00047894
CD58	hsa-mir-145	SNHG16	0.57957	0.992623	1	-0.748815	0.000271331	0.00419415	-0.856437	5.71443e-06	0.00047894
PIKFYVE	hsa-mir-145	SNHG16	0.673773	0.998489	1	-0.828865	1.96127e-05	0.000976457	-0.856437	5.71443e-06	0.00047894
GFOD1	hsa-mir-145	SNHG16	0.845389	0.99999	1	-0.718794	0.000574618	0.00642941	-0.856437	5.71443e-06	0.00047894
FMNL2	hsa-mir-145	SNHG16	0.395484	0.941941	1	-0.690802	0.00106894	0.00934724	-0.856437	5.71443e-06	0.00047894
UQCRHL	hsa-mir-145	SNHG16	0.885757	0.999999	1	-0.697755	0.000921995	0.00851705	-0.856437	5.71443e-06	0.00047894
CEACAM3	hsa-mir-145	SNHG16	0.618573	0.99594	1	-0.708017	0.000735733	0.00743067	-0.856437	5.71443e-06	0.00047894
ARF4	hsa-mir-145	SNHG16	0.883684	0.999999	1	-0.734776	0.000390067	0.00514336	-0.856437	5.71443e-06	0.00047894
BCL6	hsa-mir-145	SNHG16	0.764582	0.999825	1	-0.806636	4.57543e-05	0.00153932	-0.856437	5.71443e-06	0.00047894
NOCT	hsa-mir-145	SNHG16	0.621551	0.996134	1	-0.754963	0.000229762	0.00381648	-0.856437	5.71443e-06	0.00047894
RIPK2	hsa-mir-145	SNHG16	0.710013	0.999297	1	-0.792808	7.3567e-05	0.00199417	-0.856437	5.71443e-06	0.00047894
HAL	hsa-mir-145	SNHG16	0.607706	0.995169	1	-0.734842	0.000389418	0.00513981	-0.856437	5.71443e-06	0.00047894
SRSF9	hsa-mir-145	SNHG16	0.767406	0.999838	1	-0.732706	0.000410752	0.00529813	-0.856437	5.71443e-06	0.00047894
ZNF438	hsa-mir-145	SNHG16	0.622798	0.996212	1	-0.731703	0.000421093	0.00535969	-0.856437	5.71443e-06	0.00047894
POLR1B	hsa-mir-145	SNHG16	0.791742	0.999924	1	-0.75579	0.0002246	0.00377256	-0.856437	5.71443e-06	0.00047894
SIN3A	hsa-mir-145	SNHG16	0.544829	0.988138	1	-0.687031	0.00115632	0.0097751	-0.856437	5.71443e-06	0.00047894
MFSD14B	hsa-mir-145	SNHG16	0.713052	0.999344	1	-0.721395	0.000540462	0.00620162	-0.856437	5.71443e-06	0.00047894
RBM47	hsa-mir-145	SNHG16	0.594262	0.994059	1	-0.726872	0.00047398	0.00574766	-0.856437	5.71443e-06	0.00047894
GATAD2A	hsa-mir-145	SNHG16	0.70813	0.999266	1	-0.739501	0.000346072	0.00479894	-0.856437	5.71443e-06	0.00047894
PHTF1	hsa-mir-145	SNHG16	0.753248	0.999759	1	-0.792284	7.48498e-05	0.00201863	-0.856437	5.71443e-06	0.00047894
MCTP1	hsa-mir-145	SNHG16	0.671616	0.998424	1	-0.769231	0.000153292	0.00303332	-0.856437	5.71443e-06	0.00047894
ST3GAL1	hsa-mir-145	SNHG16	0.706647	0.999241	1	-0.739324	0.000347639	0.00481213	-0.856437	5.71443e-06	0.00047894
SECTM1	hsa-mir-145	SNHG16	0.70636	0.999236	1	-0.749432	0.000266896	0.00415069	-0.856437	5.71443e-06	0.00047894
ANKRD44	hsa-mir-145	SNHG16	0.671275	0.998413	1	-0.755495	0.000226433	0.00378984	-0.856437	5.71443e-06	0.00047894
SEC14L1	hsa-mir-145	SNHG16	0.620314	0.996054	1	-0.783896	9.81132e-05	0.0023591	-0.856437	5.71443e-06	0.00047894
PRPF4	hsa-mir-145	SNHG16	0.762545	0.999814	1	-0.72436	0.000503571	0.00595327	-0.856437	5.71443e-06	0.00047894
SP4	hsa-mir-145	SNHG16	0.706267	0.999235	1	-0.839842	1.23385e-05	0.000753667	-0.856437	5.71443e-06	0.00047894
GAR1	hsa-mir-145	SNHG16	0.795907	0.999934	1	-0.746311	0.000289958	0.00435694	-0.856437	5.71443e-06	0.00047894
CSF3	hsa-mir-145	SNHG16	0.805435	0.999952	1	-0.783784	9.84589e-05	0.00236149	-0.856437	5.71443e-06	0.00047894
SIRPB1	hsa-mir-145	SNHG16	0.570674	0.991629	1	-0.688574	0.00111988	0.0095921	-0.856437	5.71443e-06	0.00047894
PSMD7	hsa-mir-145	SNHG16	0.783189	0.9999	1	-0.704696	0.000792275	0.00775444	-0.856437	5.71443e-06	0.00047894
ZNF300	hsa-mir-145	SNHG16	0.683647	0.99876	1	-0.703592	0.000811827	0.00787346	-0.856437	5.71443e-06	0.00047894
L3MBTL3	hsa-mir-145	SNHG16	0.765424	0.999829	1	-0.756391	0.000220908	0.00374122	-0.856437	5.71443e-06	0.00047894
SENP1	hsa-mir-145	SNHG16	0.831533	0.999982	1	-0.833249	1.63631e-05	0.000880411	-0.856437	5.71443e-06	0.00047894
SPTLC2	hsa-mir-145	SNHG16	0.745503	0.999704	1	-0.688596	0.00111936	0.00959002	-0.856437	5.71443e-06	0.00047894
FAM126A	hsa-mir-145	SNHG16	0.658589	0.997979	1	-0.709161	0.000717047	0.00731575	-0.856437	5.71443e-06	0.00047894
PPIF	hsa-mir-145	SNHG16	0.686661	0.998835	1	-0.689743	0.00109291	0.00946672	-0.856437	5.71443e-06	0.00047894
NSUN2	hsa-mir-145	SNHG16	0.812485	0.999963	1	-0.847607	8.70346e-06	0.000626689	-0.856437	5.71443e-06	0.00047894
CHAC2	hsa-mir-145	SNHG16	0.826389	0.999978	1	-0.70916	0.000717056	0.00731575	-0.856437	5.71443e-06	0.00047894
HSPD1	hsa-mir-145	NIFK-AS1	0.902632	1	1	-0.826714	2.13966e-05	0.00102847	-0.785614	9.29097e-05	0.00342914
PNPLA8	hsa-mir-145	NIFK-AS1	0.930437	1	1	-0.878572	1.74048e-06	0.000275177	-0.785614	9.29097e-05	0.00342914
H3F3A	hsa-mir-145	NIFK-AS1	0.834814	0.999985	1	-0.871033	2.67291e-06	0.000334922	-0.785614	9.29097e-05	0.00342914
ARL5B	hsa-mir-145	NIFK-AS1	0.93243	1	1	-0.868105	3.1351e-06	0.000364828	-0.785614	9.29097e-05	0.00342914
BIRC3	hsa-mir-145	NIFK-AS1	0.810256	0.99996	1	-0.847487	8.75195e-06	0.000627484	-0.785614	9.29097e-05	0.00342914
HS2ST1	hsa-mir-145	NIFK-AS1	0.941177	1	1	-0.744889	0.000301001	0.00445306	-0.785614	9.29097e-05	0.00342914
HSPH1	hsa-mir-145	NIFK-AS1	0.900606	1	1	-0.83998	1.22638e-05	0.000751181	-0.785614	9.29097e-05	0.00342914
RPL7	hsa-mir-145	NIFK-AS1	0.965298	1	1	-0.764988	0.000173395	0.00325263	-0.785614	9.29097e-05	0.00342914
BAZ1A	hsa-mir-145	NIFK-AS1	0.889182	0.999999	1	-0.904902	3.01205e-07	0.000134536	-0.785614	9.29097e-05	0.00342914
EIF2S2	hsa-mir-145	NIFK-AS1	0.945657	1	1	-0.773787	0.000133913	0.00282296	-0.785614	9.29097e-05	0.00342914
PPP4R2	hsa-mir-145	NIFK-AS1	0.959635	1	1	-0.843641	1.04259e-05	0.000692843	-0.785614	9.29097e-05	0.00342914
NAA50	hsa-mir-145	NIFK-AS1	0.953174	1	1	-0.829228	1.9324e-05	0.000967878	-0.785614	9.29097e-05	0.00342914
ITGA2	hsa-mir-145	NIFK-AS1	0.586432	0.993324	1	-0.805948	4.68895e-05	0.00156053	-0.785614	9.29097e-05	0.00342914
RPS27A	hsa-mir-145	NIFK-AS1	0.961433	1	1	-0.75938	0.000203293	0.00357084	-0.785614	9.29097e-05	0.00342914
YES1	hsa-mir-145	NIFK-AS1	0.966597	1	1	-0.818879	2.90982e-05	0.00121311	-0.785614	9.29097e-05	0.00342914
NACA2	hsa-mir-145	NIFK-AS1	0.784241	0.999903	1	-0.692104	0.00104005	0.00918385	-0.785614	9.29097e-05	0.00342914
HNRNPA1	hsa-mir-145	NIFK-AS1	0.915793	1	1	-0.851065	7.40503e-06	0.000569627	-0.785614	9.29097e-05	0.00342914
HSPE1	hsa-mir-145	NIFK-AS1	0.801554	0.999945	1	-0.692597	0.00102928	0.00911951	-0.785614	9.29097e-05	0.00342914
MME	hsa-mir-145	NIFK-AS1	0.801626	0.999945	1	-0.782536	0.000102402	0.00241819	-0.785614	9.29097e-05	0.00342914
BCCIP	hsa-mir-145	NIFK-AS1	0.934024	1	1	-0.776165	0.000124637	0.00271153	-0.785614	9.29097e-05	0.00342914
FGF7	hsa-mir-145	NIFK-AS1	0.935064	1	1	-0.738414	0.000355805	0.00488042	-0.785614	9.29097e-05	0.00342914
IPMK	hsa-mir-145	NIFK-AS1	0.855233	0.999994	1	-0.932033	2.62871e-08	6.76862e-05	-0.785614	9.29097e-05	0.00342914
ABCE1	hsa-mir-145	NIFK-AS1	0.966601	1	1	-0.810915	3.9203e-05	0.00141442	-0.785614	9.29097e-05	0.00342914
RPL22L1	hsa-mir-145	NIFK-AS1	0.821594	0.999974	1	-0.709717	0.000708097	0.0072621	-0.785614	9.29097e-05	0.00342914
TMED5	hsa-mir-145	NIFK-AS1	0.882787	0.999999	1	-0.893462	6.82341e-07	0.000180272	-0.785614	9.29097e-05	0.00342914
CHD1	hsa-mir-145	NIFK-AS1	0.92539	1	1	-0.881561	1.4568e-06	0.000252963	-0.785614	9.29097e-05	0.00342914
PUM3	hsa-mir-145	NIFK-AS1	0.942049	1	1	-0.828422	1.99691e-05	0.000986553	-0.785614	9.29097e-05	0.00342914
MPZL2	hsa-mir-145	NIFK-AS1	0.88309	0.999999	1	-0.80261	5.27367e-05	0.00165941	-0.785614	9.29097e-05	0.00342914
PCDH17	hsa-mir-145	NIFK-AS1	0.833497	0.999984	1	-0.733394	0.000403773	0.00524553	-0.785614	9.29097e-05	0.00342914
ADGRL4	hsa-mir-145	NIFK-AS1	0.899755	1	1	-0.846948	8.97164e-06	0.000633701	-0.785614	9.29097e-05	0.00342914
UBA6	hsa-mir-145	NIFK-AS1	0.923662	1	1	-0.84368	1.04077e-05	0.00069227	-0.785614	9.29097e-05	0.00342914
NCBP2	hsa-mir-145	NIFK-AS1	0.954641	1	1	-0.816319	3.20737e-05	0.00127237	-0.785614	9.29097e-05	0.00342914
MPHOSPH6	hsa-mir-145	NIFK-AS1	0.902501	1	1	-0.873379	2.3457e-06	0.000318187	-0.785614	9.29097e-05	0.00342914
SAMSN1	hsa-mir-145	NIFK-AS1	0.712522	0.999336	1	-0.8638	3.93737e-06	0.000410116	-0.785614	9.29097e-05	0.00342914
SRPK1	hsa-mir-145	NIFK-AS1	0.857429	0.999995	1	-0.919785	8.78432e-08	9.3329e-05	-0.785614	9.29097e-05	0.00342914
NPM1	hsa-mir-145	NIFK-AS1	0.953013	1	1	-0.803585	5.09691e-05	0.00163065	-0.785614	9.29097e-05	0.00342914
NEFM	hsa-mir-145	NIFK-AS1	0.88421	0.999999	1	-0.722616	0.000525002	0.00609348	-0.785614	9.29097e-05	0.00342914
KIAA1551	hsa-mir-145	NIFK-AS1	0.872295	0.999998	1	-0.85498	6.13678e-06	0.000515935	-0.785614	9.29097e-05	0.00342914
ABCC4	hsa-mir-145	NIFK-AS1	0.857167	0.999994	1	-0.838688	1.29751e-05	0.000779085	-0.785614	9.29097e-05	0.00342914
TMEM167A	hsa-mir-145	NIFK-AS1	0.960098	1	1	-0.792311	7.47833e-05	0.00201761	-0.785614	9.29097e-05	0.00342914
LIPG	hsa-mir-145	NIFK-AS1	0.839275	0.999987	1	-0.722101	0.000531474	0.00613485	-0.785614	9.29097e-05	0.00342914
BMS1	hsa-mir-145	NIFK-AS1	0.917064	1	1	-0.840258	1.21153e-05	0.000746809	-0.785614	9.29097e-05	0.00342914
STAG2	hsa-mir-145	NIFK-AS1	0.939654	1	1	-0.812728	3.66758e-05	0.00136852	-0.785614	9.29097e-05	0.00342914
LMAN1	hsa-mir-145	NIFK-AS1	0.921684	1	1	-0.764166	0.000177535	0.00329442	-0.785614	9.29097e-05	0.00342914
UFM1	hsa-mir-145	NIFK-AS1	0.935753	1	1	-0.814856	3.38863e-05	0.00131223	-0.785614	9.29097e-05	0.00342914
ACSL3	hsa-mir-145	NIFK-AS1	0.899512	1	1	-0.890513	8.30046e-07	0.00019592	-0.785614	9.29097e-05	0.00342914
MAK16	hsa-mir-145	NIFK-AS1	0.927739	1	1	-0.856343	5.74081e-06	0.000499652	-0.785614	9.29097e-05	0.00342914
ACSL4	hsa-mir-145	NIFK-AS1	0.804881	0.999951	1	-0.902024	3.7346e-07	0.000145615	-0.785614	9.29097e-05	0.00342914
IFT57	hsa-mir-145	NIFK-AS1	0.96092	1	1	-0.739127	0.000349395	0.00482282	-0.785614	9.29097e-05	0.00342914
FGF2	hsa-mir-145	NIFK-AS1	0.780022	0.999889	1	-0.932777	2.42587e-08	6.76862e-05	-0.785614	9.29097e-05	0.00342914
NUDCD1	hsa-mir-145	NIFK-AS1	0.89119	0.999999	1	-0.82308	2.47207e-05	0.00111002	-0.785614	9.29097e-05	0.00342914
NCL	hsa-mir-145	NIFK-AS1	0.882231	0.999999	1	-0.813676	3.54091e-05	0.00134577	-0.785614	9.29097e-05	0.00342914
EREG	hsa-mir-145	NIFK-AS1	0.719426	0.999434	1	-0.866678	3.38396e-06	0.000380258	-0.785614	9.29097e-05	0.00342914
SPCS3	hsa-mir-145	NIFK-AS1	0.951456	1	1	-0.841371	1.15358e-05	0.00072822	-0.785614	9.29097e-05	0.00342914
PDCD5	hsa-mir-145	NIFK-AS1	0.883436	0.999999	1	-0.765535	0.000170685	0.00322145	-0.785614	9.29097e-05	0.00342914
RPL6	hsa-mir-145	NIFK-AS1	0.966958	1	1	-0.752872	0.00024326	0.00394263	-0.785614	9.29097e-05	0.00342914
IKBIP	hsa-mir-145	NIFK-AS1	0.917845	1	1	-0.688652	0.00111806	0.0095833	-0.785614	9.29097e-05	0.00342914
SRSF10	hsa-mir-145	NIFK-AS1	0.961583	1	1	-0.837191	1.38422e-05	0.000808833	-0.785614	9.29097e-05	0.00342914
NUP50	hsa-mir-145	NIFK-AS1	0.897313	0.999999	1	-0.899133	4.60485e-07	0.000156683	-0.785614	9.29097e-05	0.00342914
ZNF267	hsa-mir-145	NIFK-AS1	0.835859	0.999985	1	-0.911117	1.84817e-07	0.000109526	-0.785614	9.29097e-05	0.00342914
DNAJC25	hsa-mir-145	NIFK-AS1	0.937173	1	1	-0.834664	1.5417e-05	0.000853232	-0.785614	9.29097e-05	0.00342914
RND3	hsa-mir-145	NIFK-AS1	0.853095	0.999993	1	-0.702997	0.000822543	0.00793742	-0.785614	9.29097e-05	0.00342914
RLIM	hsa-mir-145	NIFK-AS1	0.924321	1	1	-0.890559	8.27555e-07	0.00019592	-0.785614	9.29097e-05	0.00342914
IL33	hsa-mir-145	NIFK-AS1	0.854029	0.999994	1	-0.883637	1.28384e-06	0.000240144	-0.785614	9.29097e-05	0.00342914
GNL3	hsa-mir-145	NIFK-AS1	0.907572	1	1	-0.858037	5.2795e-06	0.000476634	-0.785614	9.29097e-05	0.00342914
HELB	hsa-mir-145	NIFK-AS1	0.798423	0.999939	1	-0.810548	3.97312e-05	0.00142389	-0.785614	9.29097e-05	0.00342914
C14orf166	hsa-mir-145	NIFK-AS1	0.961907	1	1	-0.787657	8.70289e-05	0.00220846	-0.785614	9.29097e-05	0.00342914
NOP58	hsa-mir-145	NIFK-AS1	0.919173	1	1	-0.852778	6.82504e-06	0.000547494	-0.785614	9.29097e-05	0.00342914
CCDC47	hsa-mir-145	NIFK-AS1	0.913966	1	1	-0.894154	6.5117e-07	0.000175314	-0.785614	9.29097e-05	0.00342914
DDX18	hsa-mir-145	NIFK-AS1	0.922998	1	1	-0.847488	8.75136e-06	0.000627484	-0.785614	9.29097e-05	0.00342914
NIFK	hsa-mir-145	NIFK-AS1	0.941897	1	1	-0.812021	3.76438e-05	0.00138959	-0.785614	9.29097e-05	0.00342914
EIF3J	hsa-mir-145	NIFK-AS1	0.969295	1	1	-0.784091	9.75085e-05	0.00235435	-0.785614	9.29097e-05	0.00342914
TFPI2	hsa-mir-145	NIFK-AS1	0.647857	0.99754	1	-0.737274	0.000366268	0.00496453	-0.785614	9.29097e-05	0.00342914
RAB8B	hsa-mir-145	NIFK-AS1	0.870644	0.999997	1	-0.897028	5.34266e-07	0.000164882	-0.785614	9.29097e-05	0.00342914
SMIM15	hsa-mir-145	NIFK-AS1	0.968052	1	1	-0.737188	0.000367066	0.00496992	-0.785614	9.29097e-05	0.00342914
RBM7	hsa-mir-145	NIFK-AS1	0.939925	1	1	-0.847398	8.78792e-06	0.000627484	-0.785614	9.29097e-05	0.00342914
CYCS	hsa-mir-145	NIFK-AS1	0.916406	1	1	-0.770323	0.000148447	0.00298298	-0.785614	9.29097e-05	0.00342914
ZC3H15	hsa-mir-145	NIFK-AS1	0.949291	1	1	-0.721347	0.000541073	0.00620478	-0.785614	9.29097e-05	0.00342914
NDUFAF2	hsa-mir-145	NIFK-AS1	0.929902	1	1	-0.759716	0.000201391	0.00354933	-0.785614	9.29097e-05	0.00342914
HSP90B1	hsa-mir-145	NIFK-AS1	0.941186	1	1	-0.740412	0.000338081	0.00474538	-0.785614	9.29097e-05	0.00342914
ATP2B1	hsa-mir-145	NIFK-AS1	0.856864	0.999994	1	-0.915211	1.31354e-07	0.000103173	-0.785614	9.29097e-05	0.00342914
NRIP1	hsa-mir-145	NIFK-AS1	0.936013	1	1	-0.835167	1.50919e-05	0.000845487	-0.785614	9.29097e-05	0.00342914
SULT1B1	hsa-mir-145	NIFK-AS1	0.712336	0.999333	1	-0.864391	3.8179e-06	0.000406969	-0.785614	9.29097e-05	0.00342914
SLC35F2	hsa-mir-145	NIFK-AS1	0.824676	0.999977	1	-0.783973	9.78731e-05	0.00235791	-0.785614	9.29097e-05	0.00342914
CEBPZ	hsa-mir-145	NIFK-AS1	0.945321	1	1	-0.788308	8.52213e-05	0.00218415	-0.785614	9.29097e-05	0.00342914
LYAR	hsa-mir-145	NIFK-AS1	0.925107	1	1	-0.826678	2.14275e-05	0.00102847	-0.785614	9.29097e-05	0.00342914
PRRX1	hsa-mir-145	NIFK-AS1	0.828122	0.99998	1	-0.787425	8.76794e-05	0.00221842	-0.785614	9.29097e-05	0.00342914
BCL10	hsa-mir-145	NIFK-AS1	0.81458	0.999966	1	-0.916464	1.17919e-07	0.000101629	-0.785614	9.29097e-05	0.00342914
STC1	hsa-mir-145	NIFK-AS1	0.456758	0.967344	1	-0.704913	0.000788472	0.00773477	-0.785614	9.29097e-05	0.00342914
ATP11C	hsa-mir-145	NIFK-AS1	0.94648	1	1	-0.819536	2.83732e-05	0.00119714	-0.785614	9.29097e-05	0.00342914
RPF2	hsa-mir-145	NIFK-AS1	0.912321	1	1	-0.809435	4.13729e-05	0.00146012	-0.785614	9.29097e-05	0.00342914
ARHGAP42	hsa-mir-145	NIFK-AS1	0.876489	0.999998	1	-0.734951	0.000388359	0.00513206	-0.785614	9.29097e-05	0.00342914
PTP4A1	hsa-mir-145	NIFK-AS1	0.678426	0.998622	1	-0.818013	3.0078e-05	0.00123394	-0.785614	9.29097e-05	0.00342914
BLOC1S6	hsa-mir-145	NIFK-AS1	0.918046	1	1	-0.835582	1.48283e-05	0.000837426	-0.785614	9.29097e-05	0.00342914
SSB	hsa-mir-145	NIFK-AS1	0.945564	1	1	-0.698991	0.000897705	0.00838586	-0.785614	9.29097e-05	0.00342914
HNRNPH2	hsa-mir-145	NIFK-AS1	0.972394	1	1	-0.762751	0.00018485	0.00337305	-0.785614	9.29097e-05	0.00342914
PHF20L1	hsa-mir-145	NIFK-AS1	0.841054	0.999988	1	-0.912748	1.61639e-07	0.000104577	-0.785614	9.29097e-05	0.00342914
TXLNG	hsa-mir-145	NIFK-AS1	0.873464	0.999998	1	-0.908189	2.33642e-07	0.000121604	-0.785614	9.29097e-05	0.00342914
UGCG	hsa-mir-145	NIFK-AS1	0.817355	0.999969	1	-0.901056	4.00886e-07	0.000148839	-0.785614	9.29097e-05	0.00342914
CXCL5	hsa-mir-145	NIFK-AS1	0.657522	0.997938	1	-0.736024	0.000378018	0.00504645	-0.785614	9.29097e-05	0.00342914
CASP3	hsa-mir-145	NIFK-AS1	0.882146	0.999999	1	-0.75668	0.000219156	0.0037245	-0.785614	9.29097e-05	0.00342914
TAF9	hsa-mir-145	NIFK-AS1	0.843942	0.99999	1	-0.736945	0.000369328	0.00498271	-0.785614	9.29097e-05	0.00342914
HP	hsa-mir-145	NIFK-AS1	0.662719	0.998129	1	-0.710538	0.000695074	0.00718797	-0.785614	9.29097e-05	0.00342914
SERBP1	hsa-mir-145	NIFK-AS1	0.966239	1	1	-0.814379	3.44954e-05	0.00132716	-0.785614	9.29097e-05	0.00342914
NAA15	hsa-mir-145	NIFK-AS1	0.951274	1	1	-0.803695	5.07718e-05	0.00162696	-0.785614	9.29097e-05	0.00342914
GNL2	hsa-mir-145	NIFK-AS1	0.861729	0.999996	1	-0.8344	1.55896e-05	0.000856729	-0.785614	9.29097e-05	0.00342914
WTAP	hsa-mir-145	NIFK-AS1	0.772425	0.999861	1	-0.914745	1.36681e-07	0.000104106	-0.785614	9.29097e-05	0.00342914
NOC3L	hsa-mir-145	NIFK-AS1	0.939462	1	1	-0.821588	2.6207e-05	0.00114828	-0.785614	9.29097e-05	0.00342914
DNAJA1	hsa-mir-145	NIFK-AS1	0.925773	1	1	-0.790009	8.0647e-05	0.00211446	-0.785614	9.29097e-05	0.00342914
TMF1	hsa-mir-145	NIFK-AS1	0.92297	1	1	-0.727591	0.00046578	0.00568333	-0.785614	9.29097e-05	0.00342914
N4BP2	hsa-mir-145	NIFK-AS1	0.908215	1	1	-0.75176	0.000250699	0.0040078	-0.785614	9.29097e-05	0.00342914
DDX21	hsa-mir-145	NIFK-AS1	0.868992	0.999997	1	-0.875218	2.11362e-06	0.000299649	-0.785614	9.29097e-05	0.00342914
DCAF13	hsa-mir-145	NIFK-AS1	0.901985	1	1	-0.833658	1.60846e-05	0.000869733	-0.785614	9.29097e-05	0.00342914
SEC61G	hsa-mir-145	NIFK-AS1	0.817429	0.999969	1	-0.777656	0.000119103	0.0026413	-0.785614	9.29097e-05	0.00342914
ODF2L	hsa-mir-145	NIFK-AS1	0.824516	0.999977	1	-0.77534	0.000127793	0.0027493	-0.785614	9.29097e-05	0.00342914
TBK1	hsa-mir-145	NIFK-AS1	0.918675	1	1	-0.834006	1.58509e-05	0.000864023	-0.785614	9.29097e-05	0.00342914
BCLAF1	hsa-mir-145	NIFK-AS1	0.966108	1	1	-0.799916	5.78911e-05	0.00174955	-0.785614	9.29097e-05	0.00342914
HIF1A	hsa-mir-145	NIFK-AS1	0.839926	0.999988	1	-0.853577	6.56817e-06	0.000533575	-0.785614	9.29097e-05	0.00342914
TFAM	hsa-mir-145	NIFK-AS1	0.957971	1	1	-0.764335	0.000176674	0.00328406	-0.785614	9.29097e-05	0.00342914
NAMPT	hsa-mir-145	NIFK-AS1	0.809081	0.999958	1	-0.881851	1.43156e-06	0.000251985	-0.785614	9.29097e-05	0.00342914
CCDC186	hsa-mir-145	NIFK-AS1	0.902633	1	1	-0.717066	0.000598286	0.00656703	-0.785614	9.29097e-05	0.00342914
DCP2	hsa-mir-145	NIFK-AS1	0.917614	1	1	-0.876733	1.9374e-06	0.000289473	-0.785614	9.29097e-05	0.00342914
GALNT1	hsa-mir-145	NIFK-AS1	0.938732	1	1	-0.74247	0.000320589	0.00460973	-0.785614	9.29097e-05	0.00342914
EBNA1BP2	hsa-mir-145	NIFK-AS1	0.784212	0.999903	1	-0.774772	0.000130002	0.00277528	-0.785614	9.29097e-05	0.00342914
INSIG1	hsa-mir-145	NIFK-AS1	0.72573	0.999513	1	-0.840672	1.1897e-05	0.000741056	-0.785614	9.29097e-05	0.00342914
CYP1B1	hsa-mir-145	NIFK-AS1	0.923349	1	1	-0.731678	0.000421347	0.00536099	-0.785614	9.29097e-05	0.00342914
IFNAR1	hsa-mir-145	NIFK-AS1	0.915404	1	1	-0.857851	5.32844e-06	0.000477952	-0.785614	9.29097e-05	0.00342914
RPF1	hsa-mir-145	NIFK-AS1	0.927408	1	1	-0.827726	2.05406e-05	0.00100412	-0.785614	9.29097e-05	0.00342914
PTGS2	hsa-mir-145	NIFK-AS1	0.796047	0.999934	1	-0.767993	0.000158945	0.00309145	-0.785614	9.29097e-05	0.00342914
UTP23	hsa-mir-145	NIFK-AS1	0.951368	1	1	-0.759631	0.000201872	0.00355426	-0.785614	9.29097e-05	0.00342914
DNAJC3	hsa-mir-145	NIFK-AS1	0.934078	1	1	-0.798943	5.98542e-05	0.00178408	-0.785614	9.29097e-05	0.00342914
ZNF121	hsa-mir-145	NIFK-AS1	0.919331	1	1	-0.813551	3.55742e-05	0.00134873	-0.785614	9.29097e-05	0.00342914
C21orf91	hsa-mir-145	NIFK-AS1	0.908787	1	1	-0.832772	1.66931e-05	0.000890711	-0.785614	9.29097e-05	0.00342914
DIO2	hsa-mir-145	NIFK-AS1	0.827242	0.999979	1	-0.809444	4.13598e-05	0.00146012	-0.785614	9.29097e-05	0.00342914
NUP58	hsa-mir-145	NIFK-AS1	0.770354	0.999852	1	-0.924713	5.54001e-08	7.87256e-05	-0.785614	9.29097e-05	0.00342914
CLMP	hsa-mir-145	NIFK-AS1	0.741838	0.999674	1	-0.850856	7.47856e-06	0.000571382	-0.785614	9.29097e-05	0.00342914
LYSMD3	hsa-mir-145	NIFK-AS1	0.914804	1	1	-0.718345	0.000580699	0.00646898	-0.785614	9.29097e-05	0.00342914
RSL1D1	hsa-mir-145	NIFK-AS1	0.953363	1	1	-0.839283	1.26431e-05	0.000768238	-0.785614	9.29097e-05	0.00342914
EIF1AX	hsa-mir-145	NIFK-AS1	0.944652	1	1	-0.782745	0.000101731	0.00240823	-0.785614	9.29097e-05	0.00342914
CFAP97	hsa-mir-145	NIFK-AS1	0.954699	1	1	-0.709724	0.000707998	0.0072621	-0.785614	9.29097e-05	0.00342914
WDR43	hsa-mir-145	NIFK-AS1	0.914837	1	1	-0.798583	6.05962e-05	0.00179687	-0.785614	9.29097e-05	0.00342914
DNAJB9	hsa-mir-145	NIFK-AS1	0.818778	0.999971	1	-0.889597	8.81136e-07	0.000201229	-0.785614	9.29097e-05	0.00342914
TIPARP	hsa-mir-145	NIFK-AS1	0.769707	0.999849	1	-0.872787	2.42487e-06	0.000321814	-0.785614	9.29097e-05	0.00342914
B3GNT5	hsa-mir-145	NIFK-AS1	0.786054	0.999908	1	-0.946056	4.84193e-09	3.72509e-05	-0.785614	9.29097e-05	0.00342914
CMTM6	hsa-mir-145	NIFK-AS1	0.832826	0.999983	1	-0.872902	2.40923e-06	0.000320652	-0.785614	9.29097e-05	0.00342914
CCT6A	hsa-mir-145	NIFK-AS1	0.84848	0.999992	1	-0.722609	0.000525097	0.00609358	-0.785614	9.29097e-05	0.00342914
ARRDC3	hsa-mir-145	NIFK-AS1	0.697574	0.999074	1	-0.868187	3.12127e-06	0.000364006	-0.785614	9.29097e-05	0.00342914
CSNK1A1L	hsa-mir-145	NIFK-AS1	0.723732	0.999489	1	-0.915619	1.26843e-07	0.000103173	-0.785614	9.29097e-05	0.00342914
STARD4	hsa-mir-145	NIFK-AS1	0.874406	0.999998	1	-0.842844	1.08048e-05	0.000705406	-0.785614	9.29097e-05	0.00342914
EIF2S1	hsa-mir-145	NIFK-AS1	0.93671	1	1	-0.786631	8.99438e-05	0.0022513	-0.785614	9.29097e-05	0.00342914
CCP110	hsa-mir-145	NIFK-AS1	0.95216	1	1	-0.725011	0.000495756	0.00590227	-0.785614	9.29097e-05	0.00342914
CD177	hsa-mir-145	NIFK-AS1	0.660296	0.998042	1	-0.788071	8.58743e-05	0.00219175	-0.785614	9.29097e-05	0.00342914
ZNF146	hsa-mir-145	NIFK-AS1	0.935611	1	1	-0.736633	0.000372252	0.00500586	-0.785614	9.29097e-05	0.00342914
FAM3C	hsa-mir-145	NIFK-AS1	0.949432	1	1	-0.72346	0.000514538	0.00602896	-0.785614	9.29097e-05	0.00342914
NMI	hsa-mir-145	NIFK-AS1	0.903373	1	1	-0.84846	8.36655e-06	0.000613274	-0.785614	9.29097e-05	0.00342914
RSL24D1	hsa-mir-145	NIFK-AS1	0.943818	1	1	-0.744985	0.000300247	0.00444567	-0.785614	9.29097e-05	0.00342914
RPS25	hsa-mir-145	NIFK-AS1	0.929488	1	1	-0.784389	9.65959e-05	0.00234031	-0.785614	9.29097e-05	0.00342914
PPIL4	hsa-mir-145	NIFK-AS1	0.907337	1	1	-0.756902	0.000217813	0.00371368	-0.785614	9.29097e-05	0.00342914
ADGRL2	hsa-mir-145	NIFK-AS1	0.85078	0.999992	1	-0.805736	4.72428e-05	0.00156574	-0.785614	9.29097e-05	0.00342914
KDM7A	hsa-mir-145	NIFK-AS1	0.74382	0.99969	1	-0.901617	3.84795e-07	0.000146997	-0.785614	9.29097e-05	0.00342914
AREG	hsa-mir-145	NIFK-AS1	0.618461	0.995933	1	-0.872754	2.42934e-06	0.000321814	-0.785614	9.29097e-05	0.00342914
HDAC2	hsa-mir-145	NIFK-AS1	0.956898	1	1	-0.770688	0.000146856	0.00296364	-0.785614	9.29097e-05	0.00342914
ELL2	hsa-mir-145	NIFK-AS1	0.826069	0.999978	1	-0.865936	3.51997e-06	0.000387183	-0.785614	9.29097e-05	0.00342914
RASSF8	hsa-mir-145	NIFK-AS1	0.837869	0.999987	1	-0.87255	2.45715e-06	0.000322475	-0.785614	9.29097e-05	0.00342914
PRPF40A	hsa-mir-145	NIFK-AS1	0.948911	1	1	-0.764215	0.000177284	0.00329213	-0.785614	9.29097e-05	0.00342914
RPS24	hsa-mir-145	NIFK-AS1	0.965631	1	1	-0.705219	0.000783136	0.00770355	-0.785614	9.29097e-05	0.00342914
IER3IP1	hsa-mir-145	NIFK-AS1	0.953167	1	1	-0.732482	0.00041304	0.00530748	-0.785614	9.29097e-05	0.00342914
GPBP1	hsa-mir-145	NIFK-AS1	0.952267	1	1	-0.862247	4.26671e-06	0.000426558	-0.785614	9.29097e-05	0.00342914
SNRK	hsa-mir-145	NIFK-AS1	0.883377	0.999999	1	-0.901231	3.95811e-07	0.000148519	-0.785614	9.29097e-05	0.00342914
NR4A3	hsa-mir-145	NIFK-AS1	0.627778	0.996514	1	-0.744034	0.000307809	0.00450276	-0.785614	9.29097e-05	0.00342914
NUS1	hsa-mir-145	NIFK-AS1	0.908446	1	1	-0.861922	4.33834e-06	0.000429414	-0.785614	9.29097e-05	0.00342914
ARID4B	hsa-mir-145	NIFK-AS1	0.88163	0.999999	1	-0.817168	3.106e-05	0.00125517	-0.785614	9.29097e-05	0.00342914
C16orf52	hsa-mir-145	NIFK-AS1	0.824285	0.999976	1	-0.890956	8.06265e-07	0.000193155	-0.785614	9.29097e-05	0.00342914
PAICS	hsa-mir-145	NIFK-AS1	0.852721	0.999993	1	-0.842029	1.12041e-05	0.000718532	-0.785614	9.29097e-05	0.00342914
TRMT6	hsa-mir-145	NIFK-AS1	0.911183	1	1	-0.833734	1.60335e-05	0.000868629	-0.785614	9.29097e-05	0.00342914
IRAK3	hsa-mir-145	NIFK-AS1	0.723501	0.999486	1	-0.852513	6.91222e-06	0.00054972	-0.785614	9.29097e-05	0.00342914
PAPOLA	hsa-mir-145	NIFK-AS1	0.929549	1	1	-0.804277	4.97439e-05	0.00160893	-0.785614	9.29097e-05	0.00342914
GNPNAT1	hsa-mir-145	NIFK-AS1	0.886238	0.999999	1	-0.786674	8.98187e-05	0.00225063	-0.785614	9.29097e-05	0.00342914
YOD1	hsa-mir-145	NIFK-AS1	0.832316	0.999983	1	-0.892505	7.27594e-07	0.000184635	-0.785614	9.29097e-05	0.00342914
PNRC2	hsa-mir-145	NIFK-AS1	0.921709	1	1	-0.825533	2.24328e-05	0.00105236	-0.785614	9.29097e-05	0.00342914
NRBF2	hsa-mir-145	NIFK-AS1	0.809826	0.999959	1	-0.835198	1.50721e-05	0.000844711	-0.785614	9.29097e-05	0.00342914
WWC1	hsa-mir-145	NIFK-AS1	0.815768	0.999967	1	-0.729212	0.000447713	0.00555008	-0.785614	9.29097e-05	0.00342914
TIMM17A	hsa-mir-145	NIFK-AS1	0.868783	0.999997	1	-0.753411	0.000239723	0.00390536	-0.785614	9.29097e-05	0.00342914
RIF1	hsa-mir-145	NIFK-AS1	0.938129	1	1	-0.795853	6.64637e-05	0.00189066	-0.785614	9.29097e-05	0.00342914
CHORDC1	hsa-mir-145	NIFK-AS1	0.907175	1	1	-0.878906	1.70666e-06	0.000272475	-0.785614	9.29097e-05	0.00342914
TARDBP	hsa-mir-145	NIFK-AS1	0.874021	0.999998	1	-0.75581	0.000224477	0.00377183	-0.785614	9.29097e-05	0.00342914
PXK	hsa-mir-145	NIFK-AS1	0.876288	0.999998	1	-0.858751	5.09455e-06	0.00046639	-0.785614	9.29097e-05	0.00342914
POMP	hsa-mir-145	NIFK-AS1	0.846549	0.999991	1	-0.808252	4.31801e-05	0.00149762	-0.785614	9.29097e-05	0.00342914
RPL11	hsa-mir-145	NIFK-AS1	0.945151	1	1	-0.723108	0.000518885	0.0060568	-0.785614	9.29097e-05	0.00342914
JMJD1C	hsa-mir-145	NIFK-AS1	0.869751	0.999997	1	-0.862807	4.14532e-06	0.000423266	-0.785614	9.29097e-05	0.00342914
CCDC71L	hsa-mir-145	NIFK-AS1	0.7027	0.999172	1	-0.869436	2.91716e-06	0.000350617	-0.785614	9.29097e-05	0.00342914
SNRPD1	hsa-mir-145	NIFK-AS1	0.903214	1	1	-0.838144	1.32844e-05	0.00079133	-0.785614	9.29097e-05	0.00342914
SMCHD1	hsa-mir-145	NIFK-AS1	0.872412	0.999998	1	-0.919281	9.19337e-08	9.3329e-05	-0.785614	9.29097e-05	0.00342914
TRMT10C	hsa-mir-145	NIFK-AS1	0.945668	1	1	-0.722851	0.000522075	0.00607448	-0.785614	9.29097e-05	0.00342914
CCT2	hsa-mir-145	NIFK-AS1	0.824792	0.999977	1	-0.68828	0.00112674	0.00962699	-0.785614	9.29097e-05	0.00342914
ESM1	hsa-mir-145	NIFK-AS1	0.720226	0.999444	1	-0.850917	7.45708e-06	0.000570906	-0.785614	9.29097e-05	0.00342914
HGF	hsa-mir-145	NIFK-AS1	0.895233	0.999999	1	-0.732553	0.000412314	0.00530335	-0.785614	9.29097e-05	0.00342914
ATP11B	hsa-mir-145	NIFK-AS1	0.909402	1	1	-0.862102	4.29862e-06	0.000428483	-0.785614	9.29097e-05	0.00342914
ZNF385D	hsa-mir-145	NIFK-AS1	0.884092	0.999999	1	-0.720989	0.000545676	0.00623563	-0.785614	9.29097e-05	0.00342914
CUL4B	hsa-mir-145	NIFK-AS1	0.893093	0.999999	1	-0.784581	9.60101e-05	0.00233456	-0.785614	9.29097e-05	0.00342914
CLEC2B	hsa-mir-145	NIFK-AS1	0.759332	0.999796	1	-0.854394	6.31387e-06	0.000523422	-0.785614	9.29097e-05	0.00342914
SNRPB2	hsa-mir-145	NIFK-AS1	0.962062	1	1	-0.725953	0.000484628	0.00582234	-0.785614	9.29097e-05	0.00342914
NUFIP2	hsa-mir-145	NIFK-AS1	0.922945	1	1	-0.872094	2.52033e-06	0.000327122	-0.785614	9.29097e-05	0.00342914
ERI1	hsa-mir-145	NIFK-AS1	0.889473	0.999999	1	-0.814062	3.49053e-05	0.00133379	-0.785614	9.29097e-05	0.00342914
BDKRB2	hsa-mir-145	NIFK-AS1	0.710056	0.999297	1	-0.751627	0.000251607	0.00401347	-0.785614	9.29097e-05	0.00342914
SMC5	hsa-mir-145	NIFK-AS1	0.921299	1	1	-0.778913	0.000114598	0.00257925	-0.785614	9.29097e-05	0.00342914
ZNF37A	hsa-mir-145	NIFK-AS1	0.938599	1	1	-0.707739	0.000740329	0.00745629	-0.785614	9.29097e-05	0.00342914
ZNF28	hsa-mir-145	NIFK-AS1	0.915182	1	1	-0.72395	0.000508542	0.00599357	-0.785614	9.29097e-05	0.00342914
DIS3	hsa-mir-145	NIFK-AS1	0.952437	1	1	-0.77413	0.000132541	0.00280828	-0.785614	9.29097e-05	0.00342914
ELK3	hsa-mir-145	NIFK-AS1	0.769917	0.99985	1	-0.849788	7.86398e-06	0.000586872	-0.785614	9.29097e-05	0.00342914
LIN7A	hsa-mir-145	NIFK-AS1	0.945736	1	1	-0.803585	5.09685e-05	0.00163065	-0.785614	9.29097e-05	0.00342914
PPAT	hsa-mir-145	NIFK-AS1	0.917196	1	1	-0.826301	2.17543e-05	0.00103726	-0.785614	9.29097e-05	0.00342914
SPTSSA	hsa-mir-145	NIFK-AS1	0.850172	0.999992	1	-0.747109	0.000283907	0.00430856	-0.785614	9.29097e-05	0.00342914
DNAJC2	hsa-mir-145	NIFK-AS1	0.908217	1	1	-0.82661	2.14858e-05	0.00102999	-0.785614	9.29097e-05	0.00342914
GTPBP4	hsa-mir-145	NIFK-AS1	0.857877	0.999995	1	-0.850259	7.69196e-06	0.00058016	-0.785614	9.29097e-05	0.00342914
SOD2	hsa-mir-145	NIFK-AS1	0.722088	0.999468	1	-0.86149	4.43537e-06	0.000435057	-0.785614	9.29097e-05	0.00342914
HSPA13	hsa-mir-145	NIFK-AS1	0.899481	1	1	-0.775375	0.000127657	0.00274697	-0.785614	9.29097e-05	0.00342914
PDE3B	hsa-mir-145	NIFK-AS1	0.705517	0.999222	1	-0.803028	5.19724e-05	0.00164783	-0.785614	9.29097e-05	0.00342914
TOP1	hsa-mir-145	NIFK-AS1	0.8526	0.999993	1	-0.904879	3.0173e-07	0.000134536	-0.785614	9.29097e-05	0.00342914
CLEC4E	hsa-mir-145	NIFK-AS1	0.660706	0.998057	1	-0.819283	2.8651e-05	0.00120383	-0.785614	9.29097e-05	0.00342914
TMEM33	hsa-mir-145	NIFK-AS1	0.844639	0.99999	1	-0.866934	3.33823e-06	0.000377776	-0.785614	9.29097e-05	0.00342914
ZNF281	hsa-mir-145	NIFK-AS1	0.889618	0.999999	1	-0.896328	5.60914e-07	0.000168646	-0.785614	9.29097e-05	0.00342914
PUS7	hsa-mir-145	NIFK-AS1	0.845632	0.99999	1	-0.856142	5.79786e-06	0.000501529	-0.785614	9.29097e-05	0.00342914
ZFYVE16	hsa-mir-145	NIFK-AS1	0.89274	0.999999	1	-0.778897	0.000114653	0.00257925	-0.785614	9.29097e-05	0.00342914
REL	hsa-mir-145	NIFK-AS1	0.658385	0.997971	1	-0.845807	9.45268e-06	0.000653844	-0.785614	9.29097e-05	0.00342914
LMNB1	hsa-mir-145	NIFK-AS1	0.711906	0.999326	1	-0.83748	1.36708e-05	0.000803473	-0.785614	9.29097e-05	0.00342914
SLC39A6	hsa-mir-145	NIFK-AS1	0.924655	1	1	-0.756246	0.000221794	0.00374812	-0.785614	9.29097e-05	0.00342914
VMA21	hsa-mir-145	NIFK-AS1	0.92022	1	1	-0.801924	5.40105e-05	0.00168078	-0.785614	9.29097e-05	0.00342914
PMAIP1	hsa-mir-145	NIFK-AS1	0.7335	0.999597	1	-0.866557	3.4059e-06	0.000380258	-0.785614	9.29097e-05	0.00342914
C4orf32	hsa-mir-145	NIFK-AS1	0.948881	1	1	-0.730374	0.000435127	0.00545848	-0.785614	9.29097e-05	0.00342914
CPD	hsa-mir-145	NIFK-AS1	0.785304	0.999906	1	-0.790947	7.82133e-05	0.00207162	-0.785614	9.29097e-05	0.00342914
CARNMT1	hsa-mir-145	NIFK-AS1	0.966324	1	1	-0.724757	0.000498792	0.00592203	-0.785614	9.29097e-05	0.00342914
NCOA7	hsa-mir-145	NIFK-AS1	0.781772	0.999895	1	-0.813433	3.57312e-05	0.00135041	-0.785614	9.29097e-05	0.00342914
PSMD12	hsa-mir-145	NIFK-AS1	0.922723	1	1	-0.767484	0.000161321	0.00311652	-0.785614	9.29097e-05	0.00342914
SUB1	hsa-mir-145	NIFK-AS1	0.941761	1	1	-0.747388	0.000281817	0.00429517	-0.785614	9.29097e-05	0.00342914
LARS	hsa-mir-145	NIFK-AS1	0.929	1	1	-0.772323	0.000139902	0.00289607	-0.785614	9.29097e-05	0.00342914
SKIV2L2	hsa-mir-145	NIFK-AS1	0.95015	1	1	-0.768245	0.000157779	0.00308103	-0.785614	9.29097e-05	0.00342914
UBE2D1	hsa-mir-145	NIFK-AS1	0.783247	0.9999	1	-0.881703	1.44436e-06	0.000252963	-0.785614	9.29097e-05	0.00342914
RFLNB	hsa-mir-145	NIFK-AS1	0.726488	0.999522	1	-0.74524	0.000298243	0.00442807	-0.785614	9.29097e-05	0.00342914
SNAPC1	hsa-mir-145	NIFK-AS1	0.898225	1	1	-0.798012	6.17854e-05	0.00182015	-0.785614	9.29097e-05	0.00342914
TBCA	hsa-mir-145	NIFK-AS1	0.943624	1	1	-0.745124	0.000299154	0.0044346	-0.785614	9.29097e-05	0.00342914
TMED7	hsa-mir-145	NIFK-AS1	0.951093	1	1	-0.736733	0.000371314	0.00499937	-0.785614	9.29097e-05	0.00342914
PIK3C2A	hsa-mir-145	NIFK-AS1	0.90433	1	1	-0.696185	0.000953638	0.00869306	-0.785614	9.29097e-05	0.00342914
MALT1	hsa-mir-145	NIFK-AS1	0.86279	0.999996	1	-0.886235	1.09239e-06	0.000225408	-0.785614	9.29097e-05	0.00342914
PRPF4B	hsa-mir-145	NIFK-AS1	0.918564	1	1	-0.758062	0.000210911	0.00364307	-0.785614	9.29097e-05	0.00342914
CCDC59	hsa-mir-145	NIFK-AS1	0.952662	1	1	-0.793239	7.25244e-05	0.00197933	-0.785614	9.29097e-05	0.00342914
PTPN2	hsa-mir-145	NIFK-AS1	0.836115	0.999986	1	-0.882335	1.39014e-06	0.000249035	-0.785614	9.29097e-05	0.00342914
MCTP2	hsa-mir-145	NIFK-AS1	0.653966	0.997798	1	-0.886317	1.08671e-06	0.000224945	-0.785614	9.29097e-05	0.00342914
IFI16	hsa-mir-145	NIFK-AS1	0.84112	0.999988	1	-0.770168	0.000149126	0.00299023	-0.785614	9.29097e-05	0.00342914
BRWD3	hsa-mir-145	NIFK-AS1	0.828882	0.99998	1	-0.862696	4.16912e-06	0.000424556	-0.785614	9.29097e-05	0.00342914
MANF	hsa-mir-145	NIFK-AS1	0.688899	0.998888	1	-0.692262	0.0010366	0.00916309	-0.785614	9.29097e-05	0.00342914
MPHOSPH10	hsa-mir-145	NIFK-AS1	0.931238	1	1	-0.695694	0.000963704	0.00875157	-0.785614	9.29097e-05	0.00342914
RIOK1	hsa-mir-145	NIFK-AS1	0.947314	1	1	-0.793226	7.25561e-05	0.00197943	-0.785614	9.29097e-05	0.00342914
ARFGAP3	hsa-mir-145	NIFK-AS1	0.892717	0.999999	1	-0.891971	7.53926e-07	0.000187943	-0.785614	9.29097e-05	0.00342914
AMD1	hsa-mir-145	NIFK-AS1	0.89557	0.999999	1	-0.840211	1.21402e-05	0.000747781	-0.785614	9.29097e-05	0.00342914
SLC16A7	hsa-mir-145	NIFK-AS1	0.897621	0.999999	1	-0.805626	4.74282e-05	0.00156959	-0.785614	9.29097e-05	0.00342914
UBA5	hsa-mir-145	NIFK-AS1	0.907567	1	1	-0.841038	1.17068e-05	0.000733893	-0.785614	9.29097e-05	0.00342914
HNRNPR	hsa-mir-145	NIFK-AS1	0.959277	1	1	-0.782547	0.000102364	0.00241819	-0.785614	9.29097e-05	0.00342914
GXYLT1	hsa-mir-145	NIFK-AS1	0.864667	0.999996	1	-0.765157	0.000172553	0.00324372	-0.785614	9.29097e-05	0.00342914
GOLT1B	hsa-mir-145	NIFK-AS1	0.910301	1	1	-0.784421	9.64972e-05	0.00233905	-0.785614	9.29097e-05	0.00342914
CD2AP	hsa-mir-145	NIFK-AS1	0.883828	0.999999	1	-0.691088	0.00106254	0.00930976	-0.785614	9.29097e-05	0.00342914
AIMP1	hsa-mir-145	NIFK-AS1	0.947208	1	1	-0.724987	0.000496042	0.00590227	-0.785614	9.29097e-05	0.00342914
SNRPF	hsa-mir-145	NIFK-AS1	0.904605	1	1	-0.751372	0.000253344	0.00403027	-0.785614	9.29097e-05	0.00342914
FGFR1OP2	hsa-mir-145	NIFK-AS1	0.883165	0.999999	1	-0.780897	0.000107777	0.00248674	-0.785614	9.29097e-05	0.00342914
UPF2	hsa-mir-145	NIFK-AS1	0.934841	1	1	-0.744249	0.000306088	0.00449332	-0.785614	9.29097e-05	0.00342914
U2SURP	hsa-mir-145	NIFK-AS1	0.88602	0.999999	1	-0.751044	0.000255589	0.00404814	-0.785614	9.29097e-05	0.00342914
CCDC82	hsa-mir-145	NIFK-AS1	0.882437	0.999999	1	-0.785996	9.17854e-05	0.00228097	-0.785614	9.29097e-05	0.00342914
RALB	hsa-mir-145	NIFK-AS1	0.802352	0.999947	1	-0.870727	2.71826e-06	0.000337428	-0.785614	9.29097e-05	0.00342914
PRDM1	hsa-mir-145	NIFK-AS1	0.515809	0.982972	1	-0.799697	5.83298e-05	0.00175567	-0.785614	9.29097e-05	0.00342914
STK17B	hsa-mir-145	NIFK-AS1	0.792704	0.999926	1	-0.908304	2.31536e-07	0.000121604	-0.785614	9.29097e-05	0.00342914
KLF9	hsa-mir-145	NIFK-AS1	0.745451	0.999703	1	-0.886866	1.04975e-06	0.000221858	-0.785614	9.29097e-05	0.00342914
EDEM3	hsa-mir-145	NIFK-AS1	0.920029	1	1	-0.798015	6.17802e-05	0.00182015	-0.785614	9.29097e-05	0.00342914
PFDN2	hsa-mir-145	NIFK-AS1	0.834642	0.999985	1	-0.777544	0.000119512	0.00264606	-0.785614	9.29097e-05	0.00342914
NOL7	hsa-mir-145	NIFK-AS1	0.953306	1	1	-0.727508	0.000466715	0.00568878	-0.785614	9.29097e-05	0.00342914
SRSF12	hsa-mir-145	NIFK-AS1	0.924356	1	1	-0.84898	8.16651e-06	0.000602352	-0.785614	9.29097e-05	0.00342914
CASP4	hsa-mir-145	NIFK-AS1	0.680871	0.998688	1	-0.879972	1.6023e-06	0.000262667	-0.785614	9.29097e-05	0.00342914
TPR	hsa-mir-145	NIFK-AS1	0.915272	1	1	-0.737214	0.000366822	0.00496905	-0.785614	9.29097e-05	0.00342914
SLTM	hsa-mir-145	NIFK-AS1	0.899033	1	1	-0.807583	4.42305e-05	0.00151587	-0.785614	9.29097e-05	0.00342914
MRPL3	hsa-mir-145	NIFK-AS1	0.917821	1	1	-0.727768	0.000463771	0.0056656	-0.785614	9.29097e-05	0.00342914
PHLDA1	hsa-mir-145	NIFK-AS1	0.760856	0.999805	1	-0.891216	7.92585e-07	0.000191829	-0.785614	9.29097e-05	0.00342914
RPL24	hsa-mir-145	NIFK-AS1	0.931353	1	1	-0.79694	6.40737e-05	0.00185486	-0.785614	9.29097e-05	0.00342914
SET	hsa-mir-145	NIFK-AS1	0.931849	1	1	-0.784202	9.71671e-05	0.00234979	-0.785614	9.29097e-05	0.00342914
LRRK2	hsa-mir-145	NIFK-AS1	0.750244	0.999739	1	-0.915985	1.22902e-07	0.000102186	-0.785614	9.29097e-05	0.00342914
DICER1	hsa-mir-145	NIFK-AS1	0.912202	1	1	-0.822259	2.55301e-05	0.00113006	-0.785614	9.29097e-05	0.00342914
PCGF5	hsa-mir-145	NIFK-AS1	0.919646	1	1	-0.727049	0.000471942	0.00572983	-0.785614	9.29097e-05	0.00342914
ZNF770	hsa-mir-145	NIFK-AS1	0.943187	1	1	-0.812363	3.71734e-05	0.00138142	-0.785614	9.29097e-05	0.00342914
RB1	hsa-mir-145	NIFK-AS1	0.861591	0.999996	1	-0.771481	0.000143447	0.00293	-0.785614	9.29097e-05	0.00342914
PROK2	hsa-mir-145	NIFK-AS1	0.624582	0.996322	1	-0.821455	2.63437e-05	0.00115031	-0.785614	9.29097e-05	0.00342914
SLC36A4	hsa-mir-145	NIFK-AS1	0.895481	0.999999	1	-0.873891	2.27898e-06	0.000314223	-0.785614	9.29097e-05	0.00342914
MEDAG	hsa-mir-145	NIFK-AS1	0.756738	0.999781	1	-0.867163	3.29764e-06	0.000376154	-0.785614	9.29097e-05	0.00342914
UTP3	hsa-mir-145	NIFK-AS1	0.916966	1	1	-0.865813	3.54284e-06	0.000389256	-0.785614	9.29097e-05	0.00342914
CD55	hsa-mir-145	NIFK-AS1	0.720128	0.999443	1	-0.871254	2.64048e-06	0.000333231	-0.785614	9.29097e-05	0.00342914
HNRNPU	hsa-mir-145	NIFK-AS1	0.898968	1	1	-0.901775	3.80341e-07	0.000146483	-0.785614	9.29097e-05	0.00342914
GCA	hsa-mir-145	NIFK-AS1	0.63317	0.996818	1	-0.81736	3.0834e-05	0.00125063	-0.785614	9.29097e-05	0.00342914
RRP15	hsa-mir-145	NIFK-AS1	0.907254	1	1	-0.784096	9.74954e-05	0.00235435	-0.785614	9.29097e-05	0.00342914
HNRNPD	hsa-mir-145	NIFK-AS1	0.769866	0.99985	1	-0.807911	4.37123e-05	0.0015088	-0.785614	9.29097e-05	0.00342914
SLC26A4	hsa-mir-145	NIFK-AS1	0.766197	0.999833	1	-0.734722	0.000390595	0.00514766	-0.785614	9.29097e-05	0.00342914
SUPT16H	hsa-mir-145	NIFK-AS1	0.941204	1	1	-0.768491	0.000156651	0.00306873	-0.785614	9.29097e-05	0.00342914
RYBP	hsa-mir-145	NIFK-AS1	0.891187	0.999999	1	-0.802956	5.21027e-05	0.00164867	-0.785614	9.29097e-05	0.00342914
NABP1	hsa-mir-145	NIFK-AS1	0.676905	0.99858	1	-0.907061	2.55182e-07	0.00012483	-0.785614	9.29097e-05	0.00342914
GALNT3	hsa-mir-145	NIFK-AS1	0.778458	0.999884	1	-0.710274	0.000699245	0.0072179	-0.785614	9.29097e-05	0.00342914
PTPN12	hsa-mir-145	NIFK-AS1	0.727109	0.999529	1	-0.834978	1.52134e-05	0.000849163	-0.785614	9.29097e-05	0.00342914
CHML	hsa-mir-145	NIFK-AS1	0.858373	0.999995	1	-0.753908	0.000236492	0.00387875	-0.785614	9.29097e-05	0.00342914
DNTTIP2	hsa-mir-145	NIFK-AS1	0.913611	1	1	-0.781941	0.000104327	0.0024414	-0.785614	9.29097e-05	0.00342914
BTG3	hsa-mir-145	NIFK-AS1	0.806501	0.999954	1	-0.840355	1.20641e-05	0.000746218	-0.785614	9.29097e-05	0.00342914
RBMS1	hsa-mir-145	NIFK-AS1	0.864524	0.999996	1	-0.899126	4.60727e-07	0.000156683	-0.785614	9.29097e-05	0.00342914
TMCC3	hsa-mir-145	NIFK-AS1	0.652376	0.997733	1	-0.85411	6.40139e-06	0.000525691	-0.785614	9.29097e-05	0.00342914
PDE4D	hsa-mir-145	NIFK-AS1	0.88496	0.999999	1	-0.793667	7.15024e-05	0.00196252	-0.785614	9.29097e-05	0.00342914
MIER3	hsa-mir-145	NIFK-AS1	0.919903	1	1	-0.767356	0.000161922	0.00312107	-0.785614	9.29097e-05	0.00342914
OTUD4	hsa-mir-145	NIFK-AS1	0.733178	0.999594	1	-0.907879	2.39397e-07	0.000121718	-0.785614	9.29097e-05	0.00342914
TMX3	hsa-mir-145	NIFK-AS1	0.906608	1	1	-0.723794	0.000510447	0.0060049	-0.785614	9.29097e-05	0.00342914
CFAP69	hsa-mir-145	NIFK-AS1	0.606644	0.995088	1	-0.801092	5.55925e-05	0.00171118	-0.785614	9.29097e-05	0.00342914
KCNJ15	hsa-mir-145	NIFK-AS1	0.614052	0.995633	1	-0.8202	2.76565e-05	0.00118249	-0.785614	9.29097e-05	0.00342914
TVP23B	hsa-mir-145	NIFK-AS1	0.857094	0.999994	1	-0.794082	7.05207e-05	0.00195109	-0.785614	9.29097e-05	0.00342914
FUBP1	hsa-mir-145	NIFK-AS1	0.856253	0.999994	1	-0.905605	2.85496e-07	0.000132741	-0.785614	9.29097e-05	0.00342914
WDR36	hsa-mir-145	NIFK-AS1	0.902312	1	1	-0.855228	6.06309e-06	0.000514275	-0.785614	9.29097e-05	0.00342914
NFIL3	hsa-mir-145	NIFK-AS1	0.758752	0.999793	1	-0.85442	6.30608e-06	0.00052339	-0.785614	9.29097e-05	0.00342914
RBM8A	hsa-mir-145	NIFK-AS1	0.945485	1	1	-0.805751	4.72189e-05	0.00156574	-0.785614	9.29097e-05	0.00342914
BCL2A1	hsa-mir-145	NIFK-AS1	0.638437	0.997094	1	-0.795922	6.63102e-05	0.00188997	-0.785614	9.29097e-05	0.00342914
RAB5A	hsa-mir-145	NIFK-AS1	0.908276	1	1	-0.824192	2.36603e-05	0.00108299	-0.785614	9.29097e-05	0.00342914
TGS1	hsa-mir-145	NIFK-AS1	0.949239	1	1	-0.855214	6.06714e-06	0.000514275	-0.785614	9.29097e-05	0.00342914
ANGPT2	hsa-mir-145	NIFK-AS1	0.762557	0.999814	1	-0.866615	3.39535e-06	0.000380258	-0.785614	9.29097e-05	0.00342914
PRPF39	hsa-mir-145	NIFK-AS1	0.749767	0.999735	1	-0.721533	0.000538695	0.00618915	-0.785614	9.29097e-05	0.00342914
NACA	hsa-mir-145	NIFK-AS1	0.918006	1	1	-0.713249	0.000653414	0.006909	-0.785614	9.29097e-05	0.00342914
RCAN1	hsa-mir-145	NIFK-AS1	0.691871	0.998955	1	-0.763796	0.00017942	0.0033157	-0.785614	9.29097e-05	0.00342914
TARS	hsa-mir-145	NIFK-AS1	0.929716	1	1	-0.794207	7.02295e-05	0.00194639	-0.785614	9.29097e-05	0.00342914
PANX1	hsa-mir-145	NIFK-AS1	0.736734	0.999629	1	-0.909524	2.10169e-07	0.00011653	-0.785614	9.29097e-05	0.00342914
MBD4	hsa-mir-145	NIFK-AS1	0.91742	1	1	-0.786914	8.913e-05	0.00223977	-0.785614	9.29097e-05	0.00342914
SRP72	hsa-mir-145	NIFK-AS1	0.915664	1	1	-0.804468	4.94104e-05	0.00160227	-0.785614	9.29097e-05	0.00342914
LAPTM4B	hsa-mir-145	NIFK-AS1	0.861487	0.999996	1	-0.6877	0.00114039	0.00969882	-0.785614	9.29097e-05	0.00342914
LRPPRC	hsa-mir-145	NIFK-AS1	0.910245	1	1	-0.83394	1.58946e-05	0.000864023	-0.785614	9.29097e-05	0.00342914
RSRC2	hsa-mir-145	NIFK-AS1	0.910909	1	1	-0.756972	0.00021739	0.0037092	-0.785614	9.29097e-05	0.00342914
UGDH	hsa-mir-145	NIFK-AS1	0.766048	0.999832	1	-0.885012	1.17924e-06	0.000232165	-0.785614	9.29097e-05	0.00342914
LRIF1	hsa-mir-145	NIFK-AS1	0.891533	0.999999	1	-0.871213	2.64649e-06	0.000333692	-0.785614	9.29097e-05	0.00342914
SMARCA5	hsa-mir-145	NIFK-AS1	0.967435	1	1	-0.795858	6.64529e-05	0.00189066	-0.785614	9.29097e-05	0.00342914
SRFBP1	hsa-mir-145	NIFK-AS1	0.942646	1	1	-0.745753	0.000294253	0.00439186	-0.785614	9.29097e-05	0.00342914
E2F3	hsa-mir-145	NIFK-AS1	0.844518	0.99999	1	-0.909965	2.02873e-07	0.0001147	-0.785614	9.29097e-05	0.00342914
CEP350	hsa-mir-145	NIFK-AS1	0.837659	0.999986	1	-0.767093	0.000163164	0.00312881	-0.785614	9.29097e-05	0.00342914
SP3	hsa-mir-145	NIFK-AS1	0.907194	1	1	-0.857768	5.35042e-06	0.00047834	-0.785614	9.29097e-05	0.00342914
BZW1	hsa-mir-145	NIFK-AS1	0.82407	0.999976	1	-0.913442	1.5256e-07	0.000104577	-0.785614	9.29097e-05	0.00342914
RBAK	hsa-mir-145	NIFK-AS1	0.932346	1	1	-0.687903	0.00113561	0.00967419	-0.785614	9.29097e-05	0.00342914
ARHGAP15	hsa-mir-145	NIFK-AS1	0.628339	0.996546	1	-0.86253	4.20502e-06	0.000426059	-0.785614	9.29097e-05	0.00342914
MTHFD2	hsa-mir-145	NIFK-AS1	0.717396	0.999406	1	-0.754017	0.000235789	0.00387241	-0.785614	9.29097e-05	0.00342914
IDI1	hsa-mir-145	NIFK-AS1	0.902754	1	1	-0.743621	0.000311139	0.00452913	-0.785614	9.29097e-05	0.00342914
MIOS	hsa-mir-145	NIFK-AS1	0.913025	1	1	-0.774851	0.000129695	0.00277082	-0.785614	9.29097e-05	0.00342914
INTS6	hsa-mir-145	NIFK-AS1	0.885275	0.999999	1	-0.889802	8.69462e-07	0.00020048	-0.785614	9.29097e-05	0.00342914
CDC40	hsa-mir-145	NIFK-AS1	0.889258	0.999999	1	-0.736149	0.000376826	0.00503917	-0.785614	9.29097e-05	0.00342914
CXCL6	hsa-mir-145	NIFK-AS1	0.681717	0.998711	1	-0.746925	0.000285297	0.00431702	-0.785614	9.29097e-05	0.00342914
YME1L1	hsa-mir-145	NIFK-AS1	0.9397	1	1	-0.795813	6.6554e-05	0.00189097	-0.785614	9.29097e-05	0.00342914
TANK	hsa-mir-145	NIFK-AS1	0.835999	0.999985	1	-0.887352	1.01785e-06	0.00021885	-0.785614	9.29097e-05	0.00342914
MAPK6	hsa-mir-145	NIFK-AS1	0.863217	0.999996	1	-0.819013	2.89498e-05	0.00120848	-0.785614	9.29097e-05	0.00342914
SRSF1	hsa-mir-145	NIFK-AS1	0.887394	0.999999	1	-0.826699	2.14096e-05	0.00102847	-0.785614	9.29097e-05	0.00342914
LTV1	hsa-mir-145	NIFK-AS1	0.932818	1	1	-0.772209	0.000140378	0.00290075	-0.785614	9.29097e-05	0.00342914
SIX4	hsa-mir-145	NIFK-AS1	0.80741	0.999955	1	-0.77987	0.000111263	0.00253613	-0.785614	9.29097e-05	0.00342914
GPCPD1	hsa-mir-145	NIFK-AS1	0.730178	0.999563	1	-0.810579	3.96866e-05	0.00142389	-0.785614	9.29097e-05	0.00342914
RBMXL1	hsa-mir-145	NIFK-AS1	0.905619	1	1	-0.911122	1.84746e-07	0.000109526	-0.785614	9.29097e-05	0.00342914
PAK1IP1	hsa-mir-145	NIFK-AS1	0.883166	0.999999	1	-0.771023	0.000145408	0.00295044	-0.785614	9.29097e-05	0.00342914
EDNRB	hsa-mir-145	NIFK-AS1	0.737813	0.999639	1	-0.857721	5.36301e-06	0.00047886	-0.785614	9.29097e-05	0.00342914
CLEC4D	hsa-mir-145	NIFK-AS1	0.663714	0.998164	1	-0.884401	1.22476e-06	0.000234891	-0.785614	9.29097e-05	0.00342914
PGM3	hsa-mir-145	NIFK-AS1	0.798409	0.999939	1	-0.815382	3.32246e-05	0.00129835	-0.785614	9.29097e-05	0.00342914
SYAP1	hsa-mir-145	NIFK-AS1	0.972954	1	1	-0.76677	0.0001647	0.00314631	-0.785614	9.29097e-05	0.00342914
LINC00694	hsa-mir-145	NIFK-AS1	0.650873	0.99767	1	-0.848148	8.48848e-06	0.000617366	-0.785614	9.29097e-05	0.00342914
FAM46A	hsa-mir-145	NIFK-AS1	0.828669	0.99998	1	-0.846845	9.01435e-06	0.000635161	-0.785614	9.29097e-05	0.00342914
DKC1	hsa-mir-145	NIFK-AS1	0.813387	0.999964	1	-0.827551	2.06865e-05	0.00100875	-0.785614	9.29097e-05	0.00342914
RARRES1	hsa-mir-145	NIFK-AS1	0.777105	0.999879	1	-0.718108	0.000583915	0.00648491	-0.785614	9.29097e-05	0.00342914
ETF1	hsa-mir-145	NIFK-AS1	0.855935	0.999994	1	-0.894768	6.24481e-07	0.000172195	-0.785614	9.29097e-05	0.00342914
FBXO45	hsa-mir-145	NIFK-AS1	0.915052	1	1	-0.798023	6.17621e-05	0.00182015	-0.785614	9.29097e-05	0.00342914
CWC22	hsa-mir-145	NIFK-AS1	0.950019	1	1	-0.768493	0.00015664	0.00306873	-0.785614	9.29097e-05	0.00342914
RNF168	hsa-mir-145	NIFK-AS1	0.890393	0.999999	1	-0.708656	0.000725242	0.00736576	-0.785614	9.29097e-05	0.00342914
ETS2	hsa-mir-145	NIFK-AS1	0.683448	0.998755	1	-0.8916	7.72706e-07	0.000189945	-0.785614	9.29097e-05	0.00342914
PDZD8	hsa-mir-145	NIFK-AS1	0.934629	1	1	-0.753292	0.0002405	0.00391108	-0.785614	9.29097e-05	0.00342914
WDR75	hsa-mir-145	NIFK-AS1	0.909431	1	1	-0.810744	3.94481e-05	0.00141924	-0.785614	9.29097e-05	0.00342914
YTHDC1	hsa-mir-145	NIFK-AS1	0.910393	1	1	-0.827962	2.03451e-05	0.000997561	-0.785614	9.29097e-05	0.00342914
CUL3	hsa-mir-145	NIFK-AS1	0.931115	1	1	-0.810276	4.01273e-05	0.00143264	-0.785614	9.29097e-05	0.00342914
SRP54	hsa-mir-145	NIFK-AS1	0.920218	1	1	-0.775295	0.000127966	0.00275085	-0.785614	9.29097e-05	0.00342914
AQP9	hsa-mir-145	NIFK-AS1	0.589428	0.993613	1	-0.749673	0.000265179	0.00413482	-0.785614	9.29097e-05	0.00342914
IL13RA2	hsa-mir-145	NIFK-AS1	0.556438	0.989824	1	-0.797119	6.36855e-05	0.001848	-0.785614	9.29097e-05	0.00342914
ATG3	hsa-mir-145	NIFK-AS1	0.871902	0.999997	1	-0.721075	0.000544563	0.00622745	-0.785614	9.29097e-05	0.00342914
MBD2	hsa-mir-145	NIFK-AS1	0.89775	0.999999	1	-0.826597	2.14967e-05	0.00102999	-0.785614	9.29097e-05	0.00342914
CMSS1	hsa-mir-145	NIFK-AS1	0.782342	0.999897	1	-0.823131	2.46721e-05	0.00110883	-0.785614	9.29097e-05	0.00342914
RABGGTB	hsa-mir-145	NIFK-AS1	0.8357	0.999985	1	-0.882856	1.34672e-06	0.00024477	-0.785614	9.29097e-05	0.00342914
PNO1	hsa-mir-145	NIFK-AS1	0.841163	0.999988	1	-0.820431	2.74106e-05	0.00117654	-0.785614	9.29097e-05	0.00342914
RHOQ	hsa-mir-145	NIFK-AS1	0.819482	0.999972	1	-0.88159	1.45425e-06	0.000252963	-0.785614	9.29097e-05	0.00342914
SMIM13	hsa-mir-145	NIFK-AS1	0.862987	0.999996	1	-0.804365	4.95899e-05	0.00160613	-0.785614	9.29097e-05	0.00342914
TWISTNB	hsa-mir-145	NIFK-AS1	0.899254	1	1	-0.721346	0.000541088	0.00620478	-0.785614	9.29097e-05	0.00342914
EIF5B	hsa-mir-145	NIFK-AS1	0.87056	0.999997	1	-0.728981	0.000450257	0.00556565	-0.785614	9.29097e-05	0.00342914
CCNL1	hsa-mir-145	NIFK-AS1	0.63272	0.996793	1	-0.865252	3.64935e-06	0.000396062	-0.785614	9.29097e-05	0.00342914
RNMT	hsa-mir-145	NIFK-AS1	0.847473	0.999991	1	-0.824885	2.3019e-05	0.00106606	-0.785614	9.29097e-05	0.00342914
CDV3	hsa-mir-145	NIFK-AS1	0.902931	1	1	-0.880283	1.57285e-06	0.000261684	-0.785614	9.29097e-05	0.00342914
RAN	hsa-mir-145	NIFK-AS1	0.756394	0.999779	1	-0.753926	0.000236378	0.00387778	-0.785614	9.29097e-05	0.00342914
DBF4	hsa-mir-145	NIFK-AS1	0.929613	1	1	-0.7164	0.00060762	0.00661817	-0.785614	9.29097e-05	0.00342914
CCDC181	hsa-mir-145	NIFK-AS1	0.867678	0.999997	1	-0.908651	2.25266e-07	0.000120607	-0.785614	9.29097e-05	0.00342914
QSER1	hsa-mir-145	NIFK-AS1	0.889526	0.999999	1	-0.818642	2.93635e-05	0.00121819	-0.785614	9.29097e-05	0.00342914
USP37	hsa-mir-145	NIFK-AS1	0.816838	0.999969	1	-0.838935	1.28362e-05	0.000775024	-0.785614	9.29097e-05	0.00342914
TM9SF3	hsa-mir-145	NIFK-AS1	0.944084	1	1	-0.762093	0.000188335	0.00340979	-0.785614	9.29097e-05	0.00342914
MNDA	hsa-mir-145	NIFK-AS1	0.60892	0.995261	1	-0.714905	0.000629013	0.00675591	-0.785614	9.29097e-05	0.00342914
TNFRSF10A	hsa-mir-145	NIFK-AS1	0.717357	0.999406	1	-0.787422	8.76884e-05	0.00221842	-0.785614	9.29097e-05	0.00342914
SOX4	hsa-mir-145	NIFK-AS1	0.67205	0.998437	1	-0.826927	2.12136e-05	0.00102441	-0.785614	9.29097e-05	0.00342914
RABL3	hsa-mir-145	NIFK-AS1	0.907579	1	1	-0.689061	0.00110858	0.00953317	-0.785614	9.29097e-05	0.00342914
PDE4B	hsa-mir-145	NIFK-AS1	0.49546	0.978431	1	-0.769981	0.000149948	0.00299859	-0.785614	9.29097e-05	0.00342914
MXD1	hsa-mir-145	NIFK-AS1	0.589819	0.99365	1	-0.8506	7.56946e-06	0.0005746	-0.785614	9.29097e-05	0.00342914
ZC3H11A	hsa-mir-145	NIFK-AS1	0.841593	0.999989	1	-0.803067	5.19015e-05	0.00164718	-0.785614	9.29097e-05	0.00342914
OSBPL8	hsa-mir-145	NIFK-AS1	0.811992	0.999962	1	-0.820847	2.69734e-05	0.00116485	-0.785614	9.29097e-05	0.00342914
NFE2L2	hsa-mir-145	NIFK-AS1	0.895478	0.999999	1	-0.855995	5.83978e-06	0.000503921	-0.785614	9.29097e-05	0.00342914
HSPA4	hsa-mir-145	NIFK-AS1	0.92928	1	1	-0.743164	0.000314869	0.00456117	-0.785614	9.29097e-05	0.00342914
SNRPE	hsa-mir-145	NIFK-AS1	0.917811	1	1	-0.703762	0.000808801	0.00785273	-0.785614	9.29097e-05	0.00342914
CCDC58	hsa-mir-145	NIFK-AS1	0.946881	1	1	-0.730883	0.000429704	0.00541867	-0.785614	9.29097e-05	0.00342914
MIS12	hsa-mir-145	NIFK-AS1	0.899974	1	1	-0.789326	8.24573e-05	0.00214088	-0.785614	9.29097e-05	0.00342914
DNAJB11	hsa-mir-145	NIFK-AS1	0.837143	0.999986	1	-0.768631	0.000156009	0.00306308	-0.785614	9.29097e-05	0.00342914
RNF6	hsa-mir-145	NIFK-AS1	0.919674	1	1	-0.709279	0.000715133	0.00730567	-0.785614	9.29097e-05	0.00342914
INTS8	hsa-mir-145	NIFK-AS1	0.935072	1	1	-0.806461	4.60412e-05	0.00154569	-0.785614	9.29097e-05	0.00342914
CAPZA1	hsa-mir-145	NIFK-AS1	0.858884	0.999995	1	-0.800659	5.64295e-05	0.00172546	-0.785614	9.29097e-05	0.00342914
SERP1	hsa-mir-145	NIFK-AS1	0.875676	0.999998	1	-0.823448	2.43657e-05	0.00109996	-0.785614	9.29097e-05	0.00342914
TOPBP1	hsa-mir-145	NIFK-AS1	0.924686	1	1	-0.754002	0.000235887	0.00387241	-0.785614	9.29097e-05	0.00342914
SLC19A2	hsa-mir-145	NIFK-AS1	0.653789	0.997791	1	-0.850428	7.63089e-06	0.000577391	-0.785614	9.29097e-05	0.00342914
TPBG	hsa-mir-145	NIFK-AS1	0.847628	0.999991	1	-0.808501	4.27945e-05	0.00148875	-0.785614	9.29097e-05	0.00342914
DUSP4	hsa-mir-145	NIFK-AS1	0.592026	0.993856	1	-0.781822	0.000104715	0.00244747	-0.785614	9.29097e-05	0.00342914
RAB21	hsa-mir-145	NIFK-AS1	0.85949	0.999995	1	-0.878235	1.77529e-06	0.000278622	-0.785614	9.29097e-05	0.00342914
EML4	hsa-mir-145	NIFK-AS1	0.807784	0.999956	1	-0.849999	7.78661e-06	0.000584802	-0.785614	9.29097e-05	0.00342914
USP15	hsa-mir-145	NIFK-AS1	0.813237	0.999964	1	-0.893283	6.90601e-07	0.000181695	-0.785614	9.29097e-05	0.00342914
RCN1	hsa-mir-145	NIFK-AS1	0.94735	1	1	-0.688248	0.0011275	0.00963229	-0.785614	9.29097e-05	0.00342914
ATF1	hsa-mir-145	NIFK-AS1	0.938099	1	1	-0.859398	4.9319e-06	0.000459525	-0.785614	9.29097e-05	0.00342914
MIER1	hsa-mir-145	NIFK-AS1	0.863882	0.999996	1	-0.805317	4.79502e-05	0.00157859	-0.785614	9.29097e-05	0.00342914
SRGN	hsa-mir-145	NIFK-AS1	0.59273	0.99392	1	-0.751847	0.000250115	0.00400233	-0.785614	9.29097e-05	0.00342914
CHCHD3	hsa-mir-145	NIFK-AS1	0.838039	0.999987	1	-0.710196	0.000700476	0.00722363	-0.785614	9.29097e-05	0.00342914
RASA2	hsa-mir-145	NIFK-AS1	0.659384	0.998008	1	-0.900047	4.31256e-07	0.000154535	-0.785614	9.29097e-05	0.00342914
TSR1	hsa-mir-145	NIFK-AS1	0.809737	0.999959	1	-0.814276	3.46272e-05	0.001328	-0.785614	9.29097e-05	0.00342914
IL6	hsa-mir-145	NIFK-AS1	0.625514	0.996379	1	-0.762676	0.000185244	0.00337761	-0.785614	9.29097e-05	0.00342914
MCL1	hsa-mir-145	NIFK-AS1	0.685433	0.998805	1	-0.91883	9.57258e-08	9.46179e-05	-0.785614	9.29097e-05	0.00342914
ESR1	hsa-mir-145	NIFK-AS1	0.598864	0.99446	1	-0.851699	7.18561e-06	0.000561941	-0.785614	9.29097e-05	0.00342914
PIGA	hsa-mir-145	NIFK-AS1	0.673855	0.998491	1	-0.904078	3.20557e-07	0.000138985	-0.785614	9.29097e-05	0.00342914
UBE2K	hsa-mir-145	NIFK-AS1	0.882152	0.999999	1	-0.793639	7.15689e-05	0.00196338	-0.785614	9.29097e-05	0.00342914
STEAP4	hsa-mir-145	NIFK-AS1	0.895404	0.999999	1	-0.807516	4.4336e-05	0.00151772	-0.785614	9.29097e-05	0.00342914
MFN1	hsa-mir-145	NIFK-AS1	0.923436	1	1	-0.708479	0.00072813	0.00738713	-0.785614	9.29097e-05	0.00342914
TMEM167B	hsa-mir-145	NIFK-AS1	0.888826	0.999999	1	-0.778587	0.000115753	0.00259371	-0.785614	9.29097e-05	0.00342914
SREK1	hsa-mir-145	NIFK-AS1	0.846576	0.999991	1	-0.726184	0.00048194	0.00580187	-0.785614	9.29097e-05	0.00342914
RPS17	hsa-mir-145	NIFK-AS1	0.917759	1	1	-0.714925	0.000628715	0.00675335	-0.785614	9.29097e-05	0.00342914
SEC63	hsa-mir-145	NIFK-AS1	0.928563	1	1	-0.792327	7.47442e-05	0.00201694	-0.785614	9.29097e-05	0.00342914
APLN	hsa-mir-145	NIFK-AS1	0.651962	0.997716	1	-0.794213	7.02153e-05	0.00194638	-0.785614	9.29097e-05	0.00342914
RGS2	hsa-mir-145	NIFK-AS1	0.800716	0.999944	1	-0.748032	0.000277047	0.00424914	-0.785614	9.29097e-05	0.00342914
PRKAR1A	hsa-mir-145	NIFK-AS1	0.926845	1	1	-0.893952	6.60109e-07	0.000176506	-0.785614	9.29097e-05	0.00342914
BNIP2	hsa-mir-145	NIFK-AS1	0.910233	1	1	-0.757809	0.000212401	0.00365986	-0.785614	9.29097e-05	0.00342914
ATP1B3	hsa-mir-145	NIFK-AS1	0.660414	0.998046	1	-0.84166	1.13891e-05	0.000724007	-0.785614	9.29097e-05	0.00342914
NR4A2	hsa-mir-145	NIFK-AS1	0.576091	0.992246	1	-0.777186	0.000120827	0.00266182	-0.785614	9.29097e-05	0.00342914
UTP20	hsa-mir-145	NIFK-AS1	0.844724	0.99999	1	-0.831417	1.76604e-05	0.000920027	-0.785614	9.29097e-05	0.00342914
EIF4E	hsa-mir-145	NIFK-AS1	0.934061	1	1	-0.837216	1.38273e-05	0.000808833	-0.785614	9.29097e-05	0.00342914
SMN1	hsa-mir-145	NIFK-AS1	0.930057	1	1	-0.821678	2.61156e-05	0.0011453	-0.785614	9.29097e-05	0.00342914
TRNT1	hsa-mir-145	NIFK-AS1	0.900082	1	1	-0.827838	2.04476e-05	0.00100179	-0.785614	9.29097e-05	0.00342914
CBFB	hsa-mir-145	NIFK-AS1	0.829677	0.999981	1	-0.86811	3.13432e-06	0.000364828	-0.785614	9.29097e-05	0.00342914
ZFAND5	hsa-mir-145	NIFK-AS1	0.76152	0.999809	1	-0.945908	4.93978e-09	3.72509e-05	-0.785614	9.29097e-05	0.00342914
IBTK	hsa-mir-145	NIFK-AS1	0.932039	1	1	-0.770613	0.00014718	0.00296722	-0.785614	9.29097e-05	0.00342914
PCF11	hsa-mir-145	NIFK-AS1	0.884023	0.999999	1	-0.861533	4.42567e-06	0.000435057	-0.785614	9.29097e-05	0.00342914
NRAS	hsa-mir-145	NIFK-AS1	0.786915	0.999911	1	-0.762203	0.000187748	0.00340384	-0.785614	9.29097e-05	0.00342914
LIPN	hsa-mir-145	NIFK-AS1	0.635076	0.99692	1	-0.905068	2.97441e-07	0.000134319	-0.785614	9.29097e-05	0.00342914
PRPF38B	hsa-mir-145	NIFK-AS1	0.867667	0.999997	1	-0.823185	2.46193e-05	0.00110716	-0.785614	9.29097e-05	0.00342914
NUDT21	hsa-mir-145	NIFK-AS1	0.952167	1	1	-0.746951	0.000285098	0.00431458	-0.785614	9.29097e-05	0.00342914
ATMIN	hsa-mir-145	NIFK-AS1	0.945831	1	1	-0.775112	0.000128675	0.00275611	-0.785614	9.29097e-05	0.00342914
SKAP2	hsa-mir-145	NIFK-AS1	0.701355	0.999147	1	-0.840112	1.2193e-05	0.00074866	-0.785614	9.29097e-05	0.00342914
RPGR	hsa-mir-145	NIFK-AS1	0.777248	0.999879	1	-0.855058	6.11353e-06	0.000515286	-0.785614	9.29097e-05	0.00342914
UBE2N	hsa-mir-145	NIFK-AS1	0.807935	0.999956	1	-0.769806	0.000150725	0.00300397	-0.785614	9.29097e-05	0.00342914
NR5A2	hsa-mir-145	NIFK-AS1	0.825255	0.999977	1	-0.822936	2.48618e-05	0.00111214	-0.785614	9.29097e-05	0.00342914
XRCC5	hsa-mir-145	NIFK-AS1	0.842863	0.999989	1	-0.802851	5.22948e-05	0.00165206	-0.785614	9.29097e-05	0.00342914
NIN	hsa-mir-145	NIFK-AS1	0.919888	1	1	-0.780306	0.000109772	0.00251267	-0.785614	9.29097e-05	0.00342914
LSM8	hsa-mir-145	NIFK-AS1	0.89531	0.999999	1	-0.732789	0.000409905	0.00529115	-0.785614	9.29097e-05	0.00342914
PNN	hsa-mir-145	NIFK-AS1	0.924339	1	1	-0.73935	0.000347413	0.00481148	-0.785614	9.29097e-05	0.00342914
PHLDB2	hsa-mir-145	NIFK-AS1	0.707492	0.999256	1	-0.872239	2.5002e-06	0.000325675	-0.785614	9.29097e-05	0.00342914
BAG5	hsa-mir-145	NIFK-AS1	0.919112	1	1	-0.742759	0.000318202	0.00459175	-0.785614	9.29097e-05	0.00342914
ECHDC1	hsa-mir-145	NIFK-AS1	0.914833	1	1	-0.696805	0.00094103	0.00862598	-0.785614	9.29097e-05	0.00342914
HS3ST3B1	hsa-mir-145	NIFK-AS1	0.565561	0.991012	1	-0.791358	7.71655e-05	0.00205636	-0.785614	9.29097e-05	0.00342914
FST	hsa-mir-145	NIFK-AS1	0.571827	0.991764	1	-0.704731	0.000791646	0.0077522	-0.785614	9.29097e-05	0.00342914
LIN7C	hsa-mir-145	NIFK-AS1	0.917123	1	1	-0.687318	0.00114945	0.00974096	-0.785614	9.29097e-05	0.00342914
BOD1L1	hsa-mir-145	NIFK-AS1	0.863909	0.999996	1	-0.771726	0.000142408	0.00291973	-0.785614	9.29097e-05	0.00342914
ZNF638	hsa-mir-145	NIFK-AS1	0.89546	0.999999	1	-0.728403	0.000456649	0.00561302	-0.785614	9.29097e-05	0.00342914
UCHL5	hsa-mir-145	NIFK-AS1	0.918455	1	1	-0.7127	0.00066169	0.00696867	-0.785614	9.29097e-05	0.00342914
RGS18	hsa-mir-145	NIFK-AS1	0.6645	0.998192	1	-0.736896	0.000369786	0.00498639	-0.785614	9.29097e-05	0.00342914
PRKAR2B	hsa-mir-145	NIFK-AS1	0.862965	0.999996	1	-0.77467	0.000130402	0.00278005	-0.785614	9.29097e-05	0.00342914
AHCTF1	hsa-mir-145	NIFK-AS1	0.891871	0.999999	1	-0.884379	1.22643e-06	0.000234891	-0.785614	9.29097e-05	0.00342914
TDP2	hsa-mir-145	NIFK-AS1	0.771358	0.999856	1	-0.834654	1.54233e-05	0.000853232	-0.785614	9.29097e-05	0.00342914
PANK3	hsa-mir-145	NIFK-AS1	0.912678	1	1	-0.75655	0.00021994	0.00372966	-0.785614	9.29097e-05	0.00342914
TMEM2	hsa-mir-145	NIFK-AS1	0.561058	0.99044	1	-0.819936	2.79401e-05	0.00118773	-0.785614	9.29097e-05	0.00342914
S1PR3	hsa-mir-145	NIFK-AS1	0.765321	0.999828	1	-0.773251	0.00013608	0.00284783	-0.785614	9.29097e-05	0.00342914
NKRF	hsa-mir-145	NIFK-AS1	0.918251	1	1	-0.861953	4.33165e-06	0.000429293	-0.785614	9.29097e-05	0.00342914
RPS23	hsa-mir-145	NIFK-AS1	0.892391	0.999999	1	-0.734794	0.000389888	0.00514327	-0.785614	9.29097e-05	0.00342914
TFAP2C	hsa-mir-145	NIFK-AS1	0.633681	0.996845	1	-0.839989	1.22592e-05	0.000751181	-0.785614	9.29097e-05	0.00342914
NCK1	hsa-mir-145	NIFK-AS1	0.867625	0.999997	1	-0.731697	0.000421151	0.00535995	-0.785614	9.29097e-05	0.00342914
TMEM154	hsa-mir-145	NIFK-AS1	0.561046	0.990439	1	-0.799876	5.79721e-05	0.00175087	-0.785614	9.29097e-05	0.00342914
NETO2	hsa-mir-145	NIFK-AS1	0.718926	0.999427	1	-0.813957	3.5042e-05	0.00133649	-0.785614	9.29097e-05	0.00342914
DDX46	hsa-mir-145	NIFK-AS1	0.896644	0.999999	1	-0.749643	0.00026539	0.00413715	-0.785614	9.29097e-05	0.00342914
TET2	hsa-mir-145	NIFK-AS1	0.723917	0.999491	1	-0.86053	4.65757e-06	0.0004442	-0.785614	9.29097e-05	0.00342914
RALGAPA2	hsa-mir-145	NIFK-AS1	0.646505	0.997479	1	-0.827788	2.04892e-05	0.00100279	-0.785614	9.29097e-05	0.00342914
HSP90AA1	hsa-mir-145	NIFK-AS1	0.851644	0.999993	1	-0.715704	0.000617504	0.00667951	-0.785614	9.29097e-05	0.00342914
RNF2	hsa-mir-145	NIFK-AS1	0.911962	1	1	-0.794387	6.98093e-05	0.00194262	-0.785614	9.29097e-05	0.00342914
ZNF131	hsa-mir-145	NIFK-AS1	0.876442	0.999998	1	-0.837775	1.34983e-05	0.000798291	-0.785614	9.29097e-05	0.00342914
ZNF697	hsa-mir-145	NIFK-AS1	0.660997	0.998068	1	-0.857187	5.50695e-06	0.000486424	-0.785614	9.29097e-05	0.00342914
LIF	hsa-mir-145	NIFK-AS1	0.571044	0.991673	1	-0.805686	4.73272e-05	0.00156713	-0.785614	9.29097e-05	0.00342914
ZNF217	hsa-mir-145	NIFK-AS1	0.684143	0.998773	1	-0.902274	3.66639e-07	0.000145493	-0.785614	9.29097e-05	0.00342914
ADSS	hsa-mir-145	NIFK-AS1	0.936284	1	1	-0.780796	0.000108117	0.00248969	-0.785614	9.29097e-05	0.00342914
S100A12	hsa-mir-145	NIFK-AS1	0.616231	0.995783	1	-0.708047	0.00073523	0.0074273	-0.785614	9.29097e-05	0.00342914
SKIL	hsa-mir-145	NIFK-AS1	0.872566	0.999998	1	-0.763467	0.000181114	0.00333328	-0.785614	9.29097e-05	0.00342914
NAP1L1	hsa-mir-145	NIFK-AS1	0.937545	1	1	-0.741051	0.00033257	0.00469508	-0.785614	9.29097e-05	0.00342914
PPP4R3A	hsa-mir-145	NIFK-AS1	0.920517	1	1	-0.819144	2.88042e-05	0.00120668	-0.785614	9.29097e-05	0.00342914
BIRC2	hsa-mir-145	NIFK-AS1	0.832292	0.999983	1	-0.842079	1.11791e-05	0.000717939	-0.785614	9.29097e-05	0.00342914
TMEM170A	hsa-mir-145	NIFK-AS1	0.849919	0.999992	1	-0.855827	5.88817e-06	0.000505572	-0.785614	9.29097e-05	0.00342914
EIF3A	hsa-mir-145	NIFK-AS1	0.933911	1	1	-0.844452	1.00519e-05	0.000679478	-0.785614	9.29097e-05	0.00342914
UTP15	hsa-mir-145	NIFK-AS1	0.886213	0.999999	1	-0.806429	4.60925e-05	0.00154588	-0.785614	9.29097e-05	0.00342914
CARD16	hsa-mir-145	NIFK-AS1	0.710262	0.999301	1	-0.788988	8.33678e-05	0.00215646	-0.785614	9.29097e-05	0.00342914
CHUK	hsa-mir-145	NIFK-AS1	0.840936	0.999988	1	-0.755025	0.000229372	0.00381471	-0.785614	9.29097e-05	0.00342914
MAN1A1	hsa-mir-145	NIFK-AS1	0.840376	0.999988	1	-0.736747	0.000371187	0.00499937	-0.785614	9.29097e-05	0.00342914
UBXN2B	hsa-mir-145	NIFK-AS1	0.666328	0.998254	1	-0.838127	1.32943e-05	0.000791368	-0.785614	9.29097e-05	0.00342914
UBE2W	hsa-mir-145	NIFK-AS1	0.845207	0.99999	1	-0.759908	0.000200311	0.0035388	-0.785614	9.29097e-05	0.00342914
EIF2AK3	hsa-mir-145	NIFK-AS1	0.828917	0.99998	1	-0.815539	3.30294e-05	0.00129394	-0.785614	9.29097e-05	0.00342914
NUFIP1	hsa-mir-145	NIFK-AS1	0.924096	1	1	-0.753748	0.000237527	0.00388849	-0.785614	9.29097e-05	0.00342914
CSTA	hsa-mir-145	NIFK-AS1	0.626824	0.996457	1	-0.730559	0.000433146	0.00544727	-0.785614	9.29097e-05	0.00342914
DR1	hsa-mir-145	NIFK-AS1	0.936585	1	1	-0.768679	0.000155792	0.00306008	-0.785614	9.29097e-05	0.00342914
RNF145	hsa-mir-145	NIFK-AS1	0.694251	0.999006	1	-0.772522	0.000139074	0.00288486	-0.785614	9.29097e-05	0.00342914
NRG1	hsa-mir-145	NIFK-AS1	0.594276	0.99406	1	-0.86102	4.54305e-06	0.000438319	-0.785614	9.29097e-05	0.00342914
DDX52	hsa-mir-145	NIFK-AS1	0.903399	1	1	-0.753286	0.000240539	0.00391108	-0.785614	9.29097e-05	0.00342914
ZBED6	hsa-mir-145	NIFK-AS1	0.785677	0.999907	1	-0.821797	2.59946e-05	0.00114367	-0.785614	9.29097e-05	0.00342914
CCNC	hsa-mir-145	NIFK-AS1	0.950603	1	1	-0.754925	0.000230003	0.00381742	-0.785614	9.29097e-05	0.00342914
PWWP2A	hsa-mir-145	NIFK-AS1	0.920988	1	1	-0.784057	9.76147e-05	0.00235548	-0.785614	9.29097e-05	0.00342914
HSP90AB1	hsa-mir-145	NIFK-AS1	0.685273	0.998801	1	-0.732279	0.000415124	0.00532302	-0.785614	9.29097e-05	0.00342914
PTEN	hsa-mir-145	NIFK-AS1	0.944568	1	1	-0.760114	0.000199153	0.00352969	-0.785614	9.29097e-05	0.00342914
UGGT2	hsa-mir-145	NIFK-AS1	0.881025	0.999998	1	-0.775397	0.000127571	0.00274578	-0.785614	9.29097e-05	0.00342914
TFRC	hsa-mir-145	NIFK-AS1	0.720812	0.999452	1	-0.863356	4.02925e-06	0.000416007	-0.785614	9.29097e-05	0.00342914
DHX36	hsa-mir-145	NIFK-AS1	0.871328	0.999997	1	-0.806778	4.55224e-05	0.00153638	-0.785614	9.29097e-05	0.00342914
NPAT	hsa-mir-145	NIFK-AS1	0.868494	0.999997	1	-0.770199	0.000148991	0.00298796	-0.785614	9.29097e-05	0.00342914
TMED2	hsa-mir-145	NIFK-AS1	0.926499	1	1	-0.743334	0.000313477	0.00454772	-0.785614	9.29097e-05	0.00342914
TIFA	hsa-mir-145	NIFK-AS1	0.752112	0.999752	1	-0.811154	3.88617e-05	0.00140795	-0.785614	9.29097e-05	0.00342914
SELENOS	hsa-mir-145	NIFK-AS1	0.843199	0.999989	1	-0.812546	3.6923e-05	0.00137428	-0.785614	9.29097e-05	0.00342914
CSTF3	hsa-mir-145	NIFK-AS1	0.950927	1	1	-0.819978	2.78946e-05	0.00118756	-0.785614	9.29097e-05	0.00342914
PAIP2	hsa-mir-145	NIFK-AS1	0.845435	0.99999	1	-0.800566	5.66099e-05	0.00172628	-0.785614	9.29097e-05	0.00342914
RBM25	hsa-mir-145	NIFK-AS1	0.898211	1	1	-0.802629	5.27019e-05	0.00165934	-0.785614	9.29097e-05	0.00342914
CXCL8	hsa-mir-145	NIFK-AS1	0.621064	0.996102	1	-0.797523	6.28209e-05	0.0018365	-0.785614	9.29097e-05	0.00342914
UAP1	hsa-mir-145	NIFK-AS1	0.762657	0.999815	1	-0.848305	8.42695e-06	0.000614924	-0.785614	9.29097e-05	0.00342914
RPL7L1	hsa-mir-145	NIFK-AS1	0.873019	0.999998	1	-0.766365	0.000166641	0.00317182	-0.785614	9.29097e-05	0.00342914
DNAJC1	hsa-mir-145	NIFK-AS1	0.855863	0.999994	1	-0.817587	3.05692e-05	0.00124721	-0.785614	9.29097e-05	0.00342914
HIVEP1	hsa-mir-145	NIFK-AS1	0.75022	0.999739	1	-0.723849	0.000509778	0.00599905	-0.785614	9.29097e-05	0.00342914
PAXBP1	hsa-mir-145	NIFK-AS1	0.829281	0.999981	1	-0.73419	0.000395834	0.00518352	-0.785614	9.29097e-05	0.00342914
RFK	hsa-mir-145	NIFK-AS1	0.889352	0.999999	1	-0.749119	0.000269138	0.00417365	-0.785614	9.29097e-05	0.00342914
NOP14	hsa-mir-145	NIFK-AS1	0.840175	0.999988	1	-0.836474	1.42741e-05	0.000824385	-0.785614	9.29097e-05	0.00342914
PDPN	hsa-mir-145	NIFK-AS1	0.68059	0.998681	1	-0.821364	2.64364e-05	0.00115293	-0.785614	9.29097e-05	0.00342914
THOC1	hsa-mir-145	NIFK-AS1	0.908468	1	1	-0.769512	0.000152031	0.00302015	-0.785614	9.29097e-05	0.00342914
SELENOI	hsa-mir-145	NIFK-AS1	0.829919	0.999981	1	-0.810862	3.92781e-05	0.00141589	-0.785614	9.29097e-05	0.00342914
IWS1	hsa-mir-145	NIFK-AS1	0.921018	1	1	-0.765067	0.000173003	0.00324742	-0.785614	9.29097e-05	0.00342914
HNRNPA1L2	hsa-mir-145	NIFK-AS1	0.894683	0.999999	1	-0.81423	3.46867e-05	0.00132844	-0.785614	9.29097e-05	0.00342914
TNFSF15	hsa-mir-145	NIFK-AS1	0.469559	0.971394	1	-0.68857	0.00111997	0.00959235	-0.785614	9.29097e-05	0.00342914
FOXO3	hsa-mir-145	NIFK-AS1	0.785782	0.999908	1	-0.915248	1.30941e-07	0.000103173	-0.785614	9.29097e-05	0.00342914
DUSP6	hsa-mir-145	NIFK-AS1	0.574476	0.992066	1	-0.780583	0.000108834	0.00249888	-0.785614	9.29097e-05	0.00342914
HNRNPDL	hsa-mir-145	NIFK-AS1	0.882211	0.999999	1	-0.809466	4.13257e-05	0.00146012	-0.785614	9.29097e-05	0.00342914
KCNH7	hsa-mir-145	NIFK-AS1	0.591568	0.993814	1	-0.818126	2.99488e-05	0.00123271	-0.785614	9.29097e-05	0.00342914
FRG1	hsa-mir-145	NIFK-AS1	0.949154	1	1	-0.711316	0.000682904	0.00710684	-0.785614	9.29097e-05	0.00342914
IREB2	hsa-mir-145	NIFK-AS1	0.891543	0.999999	1	-0.812345	3.71977e-05	0.00138142	-0.785614	9.29097e-05	0.00342914
SLC7A5	hsa-mir-145	NIFK-AS1	0.489189	0.976863	1	-0.72638	0.000479657	0.00578648	-0.785614	9.29097e-05	0.00342914
PI3	hsa-mir-145	NIFK-AS1	0.600146	0.994567	1	-0.694703	0.000984319	0.00886903	-0.785614	9.29097e-05	0.00342914
SRPRB	hsa-mir-145	NIFK-AS1	0.676886	0.998579	1	-0.689025	0.0011094	0.00953706	-0.785614	9.29097e-05	0.00342914
WDR3	hsa-mir-145	NIFK-AS1	0.80999	0.999959	1	-0.816889	3.13893e-05	0.00126161	-0.785614	9.29097e-05	0.00342914
[truncated: 236,060+ more rows]
